# Supplementary material for: Selection of a de novo gene that can promote survival of Escherichia coli by modulating protein homeostasis pathways
Source: Nat Ecol Evol. 2023 Nov 9;7(12):2067–79. doi: 10.1038/s41559-023-02224-4 (PMC10697842; doi:10.1038/s41559-023-02224-4)
Supplement: Supplementary file 3 — Supplementary Table 1, Key resources; Table 2, Full results of IP-MS experiment; Table 3, Sequence of genes and primers used in this study. [file 41559_2023_2224_MOESM3_ESM.xlsx]

## Sheet: Table S1
Supplementary Table 1. Key Resources Table
Resource type	Designation	Source or reference	Identifiers	Additional information
Escherichia coli strain	DH5a	Invitrogen	N/A	Cloning strain
Escherichia coli strain	MegaX DH10B	Invitrogen	N/A	Cloning strain
Escherichia coli strain	MG1655	Maintained by Laub lab	ML-6, IF-1	N/A
Escherichia coli strain	BW27783	Khlebnikov et al, 2001. Microbiology	ML-3836, IF-152	Arabinose titratable strain
Escherichia coli strain	ECOR27	Thomas S. Whittam STEC Center at Michigan State University	ML-4044, IF-2302	N/A
Escherichia coli strain	BW27783 amyA::Para-mazF, kanR	This study	ML-4045, IF-185	Derivative of ML-3836, kanR
Escherichia coli strain	BW27783 amyA::Para-relE, kanR	This study	ML-4046, IF-190	Derivative of ML-3836, kanR
Escherichia coli strain	BW27783 amyA::Para-hok, kanR	This study	ML-4047, IF-2248	Derivative of ML-3836, kanR
Escherichia coli strain	BW27783 amyA::Para-msfGFP, kanR	This study	ML-4048, IF-2279	Derivative of ML-3836, kanR
Escherichia coli strain	BW27783 amyA::Pvan-mazF, KanR	This study	ML-4049, IF-768	Derivative of ML-3836, KanR
Escherichia coli strain	BW27783 amyA::Pvan-msfGFP, CmR	This study	ML-4050, IF-2275	Derivative of ML-3836, CmR
Escherichia coli strain	MG1655 hslV::KanR	LeRoux et al, 2020. Molecular Cell	ML-3210, IF-1492	Derivative of ML-6, KanR
Escherichia coli strain	MG1655 htpX::KanR	LeRoux et al, 2020. Molecular Cell	ML-3211, IF-1493	Derivative of ML-6, KanR
Escherichia coli strain	MG1655 Δlon	LeRoux et al, 2020. Molecular Cell	ML-3207, IF-853	Derivative of ML-6
Escherichia coli strain	MG1655 ΔclpP	LeRoux et al, 2020. Molecular Cell	ML-3208, IF-1489	Derivative of ML-6
Escherichia coli strain	MG1655 sfhC21 zad220::Tn10	​Ogura et al, 1999. Mol. Microbiol​	ML3212	Matching WT for ΔftshH strain
Escherichia coli strain	MG1655 sfhC21 zad220::Tn10 ΔftshH::kan	​Ogura et al, 1999. Mol. Microbiol​	ML3213	KanR
pooled ssDNA	ssDNA of 50 NNB codons flanked by cut sites for the type IIS restriction enzyme Esp3I	Integrated DNA Technologies, Inc.	N/A	ssDNA source was amplified and cloned into ML-4051
plasmid library	pooled pKVS45-Ptet-BCD-random gene library	This study	ML-4051, IF-Z3	p15A origin, carbR marker
plasmid	pKVS45-Ptet-BCD-empty	This study	ML-4052, IF-806	p15A origin, carbR marker
plasmid	pKVS45-Ptet-BCD-random-hit1	This study	ML-4053, IF-355	p15A origin, carbR marker
plasmid	pKVS45-Ptet-BCD-random-hit2	This study	ML-4054, IF-356	p15A origin, carbR marker
plasmid	pKVS45-Ptet-BCD-random-hit3	This study	ML-4055, IF-359	p15A origin, carbR marker
plasmid	pKVS45-Ptet-BCD-random-hit4	This study	ML-4056, IF-360	p15A origin, carbR marker
plasmid	pKVS45-Ptet-BCD-random-hit5	This study	ML-4057, IF-388	p15A origin, carbR marker
plasmid	pKVS45-Ptet-BCD-ramF (random hit 6)	This study	ML-4058, IF-2184	p15A origin, carbR marker
plasmid	pKVS45-Ptet-empty	This study	ML-4059, IF-3	p15A origin, carbR marker
plasmid	pKVS45-Ptet-RBS-ramF	This study	ML-4060, IF-863	p15A origin, carbR marker
plasmid	pKVS45-Ptet-RBS-ramF(ATG*)	This study	ML-4061, IF-929	p15A origin, carbR marker, ATG->AgG mutation
plasmid	pKVS45-Ptet-RBS-ramF(recoded)	This study	ML-4062, IF-1173	p15A origin, carbR marker, ramF ORF synonymously recoded
plasmid	pKVS45-Ptet-RBS-ramF-(L16R+L17R)	This study	ML-4063, IF-1762	p15A origin, carbR marker
plasmid	pKVS45-Ptet-RBS-ramF-(F11L)	This study	ML-4064, IF-1804	p15A origin, carbR marker
plasmid	pKVS45-Ptet-RBS-ramF-(R12M)	This study	ML-4065, IF-1805	p15A origin, carbR marker
plasmid	pKVS45-Ptet-RBS-ramF-(T40A)	This study	ML-4066, IF-1426	p15A origin, carbR marker
plasmid	pKVS45-Ptet-RBS-ramF-(I41T)	This study	ML-4067, IF-1347	p15A origin, carbR marker
plasmid	pKVS45-Ptet-RBS-ramF-(ΔW51)	This study	ML-4068, IF-1342	p15A origin, carbR marker
plasmid	pKVS45-Ptet-RBS-ramF-(F11L+R12M)	This study	ML-4069, IF-1855	p15A origin, carbR marker
plasmid	pKVS45-Ptet-RBS-ramF-(T40A+I41T)	This study	ML-4070, IF-1474	p15A origin, carbR marker
plasmid	pKVS45-Ptet-RBS-ramF-(F11L+I41T)	This study	ML-4071, IF-1857	p15A origin, carbR marker
plasmid	pKVS45-Ptet-RBS-ramF-(F11L+ΔW51)	This study	ML-4072, IF-1858	p15A origin, carbR marker
plasmid	pKVS45-Ptet-RBS-ramF-(I41T+ΔW51)	This study	ML-4073, IF-1348	p15A origin, carbR marker
plasmid	pKVS45-Ptet-RBS-ramF-(F11L+I41T+ΔW51)	This study	ML-4074, IF-1860	p15A origin, carbR marker
plasmid	pKVS45-Ptet-RBS-FLAG-ramF	This study	ML-4075, IF-1269	p15A origin, carbR marker
plasmid	pKVS45-Ptet-RBS-FLAG-ramF-scrambled	This study	ML-4076, IF-1537	p15A origin, carbR marker
plasmid	pKVS45-Ptet-RBS-mazE	This study	ML-4077, IF-737	p15A origin, carbR marker
plasmid	pKVS45-Ptet-RBS-FLAG-mazE	This study	ML-4078, IF-1273	p15A origin, carbR marker
plasmid	pAJM.773	Meyer et al, 2019. Nature Chemical Biology	ML-4079, IF-592	Pvan and vanR expression system taken from this plasmid
plasmid	pIF-Pvan-mazF	This study	ML-4080, IF-761	pSC101 origin, CmR marker, Pvan and vanR from plasmid pAJM.773
plasmid	pIF-Pvan-mazF(recorded)	This study	ML-4081, IF-1212	pSC101 origin, CmR marker, Pvan and vanR from plasmid pAJM.773, mazF ORF synonymously recoded
plasmid	pIF-Pvan-myc-mazF	This study	ML-4082, IF-2085	pSC101 origin, CmR marker
plasmid	pIF-Pvan-mazF(E24A)	This study	ML-4083, IF-1211	pSC101 origin, CmR marker
plasmid	pIF-Pvan-mazF(E24A)-His6	This study	ML-4084, IF-1262	pSC101 origin, CmR marker
plasmid	pIF-Pvan-myc-mazF(E24A)-His6	This study	ML-4085, IF-2307	pSC101 origin, CmR marker
plasmid	pIF-Pvan-chpB(E24A)	This study	ML-4086, IF-1594	pSC101 origin, CmR marker
plasmid	pIF-Pvan-chpB(E24A)-His6	This study	ML-4087, IF-1599	pSC101 origin, CmR marker
plasmid	pBAD-Para-mazF	This study	ML-4088, IF-154	p15A origin, KanR marker
plasmid	pBAD-Para-mazF(Δ2-6)	This study	ML-4089, IF-2123	p15A origin, KanR marker, deletion of amino acids 2-6
plasmid	pBAD-Para-mazF(Δ2-10)	This study	ML-4090, IF-2124	p15A origin, KanR marker, deletion of amino acids 2-10
plasmid	pBAD-Para-mazFECOR27	This study	ML-4091, IF-1671	p15A origin, KanR marker
plasmid	pBAD-Para-chpB	This study	ML-4092, IF-1830	p15A origin, KanR marker
plasmid	pBAD-Para-mazF(E24A)-msfGFP	This study	ML-4093, IF-2020	p15A origin, KanR marker
plasmid	pBAD-Para-(1-10)mazF-(11-end)mazFECOR27	This study	ML-4094, IF-2199	p15A origin, KanR marker, chimeric ORF with amino acids 1-10 from mazFMG1655 and amino acids 11-end from mazFECOR27
plasmid	pIF-Para-empty	This study	ML-4095, IF-1855	pBR322 origin, KanR marker
plasmid	pIF-Para-rpoH(I54N)	This study	ML-4096, IF-1854	pBR322 origin, KanR marker
plasmid	pGro7	Takara Bio	ML-4097, IF-1913	N/A
		(product #3340)
plasmid	pKJE7	Takara Bio	ML-4098, IF-1914	N/A
		(product #3340)
plasmid	pG-KJE8	Takara Bio	ML-4099, IF-1912	N/A
		(product #3340)
antibody	Anti-FLAG M2 magnetic beads	Sigma	Cat#: M8823; RRID: AB_2637089	Used 25 mL beads per 45 mL cells
antibody	6x-His Tag Monoclonal Antibody (HIS.H8)	Invitrogen	Cat#: MA1-21315	Used at 1:1000x concentration
antibody	Anti-FLAG antibody	Sigma	Cat#: F1804	Used at 1:1000x concentration
antibody	Anti-RpoA antibody	Biolegend	Cat#: 663104	Used at 1:5000x concentration
antibody	Anti-DnaK antibody	Abcam	Cat#: ab69617	Used at 1:1000x concentration
antibody	Anti-DnaJ antibody	Enzo life sciences	Cat#:ADI-SPA-410-F	Used at 1:1000x concentration
antibody	​Goat anti-Mouse IgG (H+L) Secondary Antibody, HRP	Invitrogen	Cat#: 32430	Used at 1:15,000x concentration
antibody	​Goat anti-Rabbit IgG (H+L) Secondary Antibody, HRP	Invitrogen	Cat#: 32460	Used at 1:15,000x concentration
commercial kit	SuperSignal West Femto Maximum Sensitivity Substrate	ThermoFisher Scientific	Cat#: 34095	N/A
commercial reagent	Chameleon Duo Pre-Stained Protein Ladder	Li-Cor	Cat#: 928-60000	N/A
commercial reagent	4x Laemmli Sample Buffer	Biorad	Cat#: 1610747	N/A
commercial reagent	β-mercaptoethanol	Sigma	Cat#: 60-24-2	N/A
commercial reagent	4-20% Mini-PROTEAN TGX gels (10 wells, 30 µL/well)	Biorad	4561093	N/A
commercial reagent	Coomassie Brilliant blue R 250	Sigma	Cat#: 6104-59-2	N/A
commercial reagent	Kapa Biosystems HiFi Hotstart Readymix	Roche	Cat#: 103568-586	N/A
commercial reagent	Taq polymerase (NEB)	NEB	Cat#: M0495	N/A
commercial reagent	Esp3I	NEB	Cat#: R0734	N/A
commercial reagent	T4 DNA ligase	NEB	Cat#: M0202	N/A
commercial reagent	Millipore VSWP 0.025-μm membrane filters	Millipore	Cat#: VSWP02500	N/A
commercial reagent	Zymoclean Gel DNA Recovery Kit	Zymo	Cat#: D4001	N/A
commercial reagent	DNA Clean & Concentrator	Zymo	Cat#: D4033	N/A
commercial reagent	NEBuilder Hifi DNA Assembly Master Mix	NEB	Cat #: E2621	N/A
commercial reagent	cOmplete™, Mini Protease Inhibitor Cocktail, 20, EDTA-Free	Sigma	Cat #: 4693132001	N/A
commercial reagent	Ready-Lyse Lysozyme Solution	Lucigen	Cat #: R1810M	N/A
commercial reagent	Benzonase nuclease	Sigma	Cat #: 70746-3	N/A
commercial reagent	B-PER II Bacterial Protein Extraction Reagent	Thermo Fisher	Cat #: 78260	N/A
commercial reagent	TRIzol	Thermo Fisher	Cat #: 15596018	N/A
commercial reagent	Acid–phenol-chloroform–isoamyl alcohol (IAA)	Sigma	Cat #: 77617-100ML	N/A
commercial reagent	Direct-zol RNA MiniPrep	Zymo	Cat #: R2050	N/A
commercial reagent	RNA clean and concentrator kit	Zymo	Cat #: R1017	N/A
commercial reagent	Carbenicillin	Gold Bio	Cat #: C-103	N/A
commercial reagent	Chloramphenicol	Sigma	Cat #: C0378	N/A
commercial reagent	Kanamycin	Sigma	Cat #: K0254	N/A
commercial reagent	Anhydrotetracycline hydrochloride	Sigma	Cat #: 37919	N/A
commercial reagent	Mineral Oil	Sigma	Cat #: M3516	N/A
software	ImageJ (v1.53)	NIH	https://imagej.nih.gov/ij/	N/A
software	MicrobeJ (v5.13l)	Ducret et al, 2016. Microbiol.	https://www.microbej.com	N/A
algorithm	MUSCLE	N/A	https://www.ebi.ac.uk/Tools/msa/muscle/	N/A
algorithm	PEAR - Paired-End reAd mergeR (v0.9.11)	N/A	https://cme.h-its.org/exelixis/web/software/pear/	N/A
algorithm	USEARCH – ultra-fast sequence analysis (v11.0.667)	N/A	https://www.drive5.com/usearch/	N/A
software	Geneious Primer 2022.2.2	Dotmatics	N/A	N/A
software	FlowJo (v10.0.7)	BD Biosciences	N/A	N/A
software	Biotek Gen5 (v3.02)	BioTek	N/A	N/A
software	MetaMorph (v7.10.2.240)	Molecular Devices	N/A	N/A
equipment	Synergy H1 Hybrid Multi-Mode Microplate Reader	BioTek	N/A	N/A
equipment	ChemiDoc Imaging system	BioRad	N/A	N/A
equipment	Miltenyi MACSQuant VYB	Miltenyi Biotec	N/A	N/A

## Sheet: Table S2
Supplementary Table 2. Full results of IP-MS experiment
				FLAG-RamF		RamF		FLAG-scrambled		FLAG-MazE
Identified Proteins	Accession Number	Alternate ID	Molecular Weight	Total Spectrum	Unique Peptides	Total Spectrum	Unique Peptides	Total Spectrum	Unique Peptides	Total Spectrum	Unique Peptides
RamF	RamF		6 kDa	60	4	0	0	0	0	3	2
Endoribonuclease toxin MazF OS=Escherichia coli (strain K12) OX=83333 GN=mazF PE=1 SV=1	P0AE70	mazF	12 kDa	0	0	12	5	28	6	417	13
Antitoxin MazE OS=Escherichia coli (strain K12) OX=83333 GN=mazE PE=1 SV=1	P0AE72	mazE	9 kDa	0	0	0	0	65	5	421	11
ADP-L-glycero-D-manno-heptose-6-epimerase OS=Escherichia coli (strain K12) OX=83333 GN=hldD PE=1 SV=1	P67910	hldD	35 kDa	973	40	0	0	23	11	22	13
FKBP-type peptidyl-prolyl cis-trans isomerase SlyD OS=Escherichia coli (strain K12) OX=83333 GN=slyD PE=1 SV=1	P0A9K9	slyD	21 kDa	193	8	4	2	6	3	3	2
Aminopeptidase N OS=Escherichia coli (strain K12) OX=83333 GN=pepN PE=1 SV=2	P04825	pepN	99 kDa	175	51	0	0	0	0	0	0
60 kDa chaperonin OS=Escherichia coli (strain K12) OX=83333 GN=groL PE=1 SV=2	P0A6F5	groL	57 kDa	168	48	2	2	3	3	0	0
DNA-directed RNA polymerase subunit beta OS=Escherichia coli (strain K12) OX=83333 GN=rpoB PE=1 SV=1	P0A8V2	rpoB	151 kDa	135	63	62	37	28	18	15	11
Chaperone protein DnaJ OS=Escherichia coli (strain K12) OX=83333 GN=dnaJ PE=1 SV=3	P08622	dnaJ	41 kDa	98	24	8	5	10	7	7	4
DNA-directed RNA polymerase subunit beta' OS=Escherichia coli (strain K12) OX=83333 GN=rpoC PE=1 SV=1	P0A8T7	rpoC	155 kDa	86	47	61	34	31	20	17	10
Mechanosensitive channel MscK OS=Escherichia coli (strain K12) OX=83333 GN=mscK PE=1 SV=1	P77338	mscK	127 kDa	82	34	326	60	143	46	0	0
Protein translocase subunit SecA OS=Escherichia coli (strain K12) OX=83333 GN=secA PE=1 SV=2	P10408	secA	102 kDa	80	42	63	33	58	33	4	4
Lon protease OS=Escherichia coli (strain K12) OX=83333 GN=lon PE=1 SV=1	P0A9M0	lon	87 kDa	77	34	0	0	0	0	0	0
Chaperone protein DnaK OS=Escherichia coli (strain K12) OX=83333 GN=dnaK PE=1 SV=2	P0A6Y8	dnaK	69 kDa	76	34	5	4	7	5	12	7
Elongation factor Tu 2 OS=Escherichia coli (strain K12) OX=83333 GN=tufB PE=1 SV=1	P0CE48	tufB	43 kDa	72	22	24	13	20	12	22	12
Cluster of Outer membrane porin C OS=Escherichia coli (strain K12) OX=83333 GN=ompC PE=1 SV=1 (P06996)	P06996 [4]	ompC	40 kDa	71	26	0	0	0	0	0	0
Cell shape-determining protein MreB OS=Escherichia coli (strain K12) OX=83333 GN=mreB PE=1 SV=1	P0A9X4	mreB	37 kDa	68	18	14	8	17	10	5	4
Cell division protein FtsZ OS=Escherichia coli (strain K12) OX=83333 GN=ftsZ PE=1 SV=1	P0A9A6	ftsZ	40 kDa	68	28	8	5	10	7	0	0
NADH-quinone oxidoreductase subunit C/D OS=Escherichia coli (strain K12) OX=83333 GN=nuoC PE=1 SV=3	P33599	nuoC	68 kDa	64	31	69	33	30	16	13	8
Periplasmic serine endoprotease DegP OS=Escherichia coli (strain K12) OX=83333 GN=degP PE=1 SV=1	P0C0V0	degP	49 kDa	64	21	0	0	0	0	0	0
Cluster of Respiratory nitrate reductase 1 alpha chain OS=Escherichia coli (strain K12) OX=83333 GN=narG PE=1 SV=4 (P09152)	P09152 [2]	narG	140 kDa	62	34	23	14	6	5	7	6
Outer membrane porin F OS=Escherichia coli (strain K12) OX=83333 GN=ompF PE=1 SV=1	P02931	ompF	39 kDa	54	18	0	0	0	0	0	0
Putative outer membrane porin protein NmpC OS=Escherichia coli (strain K12) OX=83333 GN=nmpC PE=5 SV=2	P21420	nmpC	40 kDa	54	17	0	0	0	0	0	0
30S ribosomal protein S2 OS=Escherichia coli (strain K12) OX=83333 GN=rpsB PE=1 SV=2	P0A7V0	rpsB	27 kDa	53	18	53	19	40	15	37	14
Pyruvate dehydrogenase E1 component OS=Escherichia coli (strain K12) OX=83333 GN=aceE PE=1 SV=2	P0AFG8	aceE	100 kDa	50	30	282	65	68	34	32	17
DNA-directed RNA polymerase subunit alpha OS=Escherichia coli (strain K12) OX=83333 GN=rpoA PE=1 SV=1	P0A7Z4	rpoA	37 kDa	49	19	24	10	17	9	14	8
Biosynthetic arginine decarboxylase OS=Escherichia coli (strain K12) OX=83333 GN=speA PE=1 SV=2	P21170	speA	74 kDa	49	21	0	0	0	0	0	0
Aerobic glycerol-3-phosphate dehydrogenase OS=Escherichia coli (strain K12) OX=83333 GN=glpD PE=1 SV=3	P13035	glpD	57 kDa	48	28	45	22	32	19	17	11
Transcription termination/antitermination protein NusA OS=Escherichia coli (strain K12) OX=83333 GN=nusA PE=1 SV=1	P0AFF6	nusA	55 kDa	47	25	0	0	0	0	0	0
50S ribosomal protein L5 OS=Escherichia coli (strain K12) OX=83333 GN=rplE PE=1 SV=2	P62399	rplE	20 kDa	46	16	48	16	36	14	39	15
ATP-dependent RNA helicase DeaD OS=Escherichia coli (strain K12) OX=83333 GN=deaD PE=1 SV=2	P0A9P6	deaD	71 kDa	45	24	78	31	34	20	27	14
ATP synthase subunit beta OS=Escherichia coli (strain K12) OX=83333 GN=atpD PE=1 SV=2	P0ABB4	atpD	50 kDa	44	22	32	17	9	6	0	0
Elongation factor G OS=Escherichia coli (strain K12) OX=83333 GN=fusA PE=1 SV=2	P0A6M8	fusA	78 kDa	42	23	0	0	0	0	0	0
Outer membrane protein assembly factor BamA OS=Escherichia coli (strain K12) OX=83333 GN=bamA PE=1 SV=1	P0A940	bamA	91 kDa	40	22	31	18	25	15	4	4
DNA repair protein RadA OS=Escherichia coli (strain K12) OX=83333 GN=radA PE=1 SV=1	P24554	radA	49 kDa	40	17	0	0	0	0	0	0
Polyribonucleotide nucleotidyltransferase OS=Escherichia coli (strain K12) OX=83333 GN=pnp PE=1 SV=3	P05055	pnp	77 kDa	40	23	0	0	2	2	0	0
50S ribosomal protein L2 OS=Escherichia coli (strain K12) OX=83333 GN=rplB PE=1 SV=2	P60422	rplB	30 kDa	39	13	39	13	35	12	35	12
Glycine--tRNA ligase alpha subunit OS=Escherichia coli (strain K12) OX=83333 GN=glyQ PE=1 SV=2	P00960	glyQ	35 kDa	39	11	10	5	8	5	5	4
Periplasmic chaperone PpiD OS=Escherichia coli (strain K12) OX=83333 GN=ppiD PE=1 SV=1	P0ADY1	ppiD	68 kDa	37	21	40	20	32	18	17	11
Type II NADH:quinone oxidoreductase OS=Escherichia coli (strain K12) OX=83333 GN=ndh PE=1 SV=2	P00393	ndh	47 kDa	36	19	36	16	10	6	4	2
ATP synthase subunit b OS=Escherichia coli (strain K12) OX=83333 GN=atpF PE=1 SV=1	P0ABA0	atpF	17 kDa	34	15	51	19	35	15	23	10
Phosphoenolpyruvate synthase OS=Escherichia coli (strain K12) OX=83333 GN=ppsA PE=1 SV=5	P23538	ppsA	87 kDa	34	19	0	0	0	0	0	0
30S ribosomal protein S1 OS=Escherichia coli (strain K12) OX=83333 GN=rpsA PE=1 SV=1	P0AG67	rpsA	61 kDa	33	17	54	27	37	19	43	21
Protein translocase subunit SecD OS=Escherichia coli (strain K12) OX=83333 GN=secD PE=1 SV=1	P0AG90	secD	67 kDa	33	17	54	27	21	11	5	5
Ribonuclease E OS=Escherichia coli (strain K12) OX=83333 GN=rne PE=1 SV=6	P21513	rne	118 kDa	33	20	45	25	23	14	19	12
Periplasmic pH-dependent serine endoprotease DegQ OS=Escherichia coli (strain K12) OX=83333 GN=degQ PE=1 SV=1	P39099	degQ	47 kDa	33	17	0	0	0	0	0	0
Protein RecA OS=Escherichia coli (strain K12) OX=83333 GN=recA PE=1 SV=2	P0A7G6	recA	38 kDa	32	14	3	2	4	2	0	0
Trehalose-6-phosphate hydrolase OS=Escherichia coli (strain K12) OX=83333 GN=treC PE=1 SV=3	P28904	treC	64 kDa	32	18	0	0	0	0	0	0
30S ribosomal protein S5 OS=Escherichia coli (strain K12) OX=83333 GN=rpsE PE=1 SV=2	P0A7W1	rpsE	18 kDa	31	10	42	13	28	9	29	9
ATP-dependent zinc metalloprotease FtsH OS=Escherichia coli (strain K12) OX=83333 GN=ftsH PE=1 SV=1	P0AAI3	ftsH	71 kDa	31	15	35	16	31	16	13	9
Replicative DNA helicase OS=Escherichia coli (strain K12) OX=83333 GN=dnaB PE=1 SV=1	P0ACB0	dnaB	52 kDa	30	17	0	0	0	0	0	0
50S ribosomal protein L4 OS=Escherichia coli (strain K12) OX=83333 GN=rplD PE=1 SV=1	P60723	rplD	22 kDa	29	11	36	11	23	9	24	8
Succinate dehydrogenase flavoprotein subunit OS=Escherichia coli (strain K12) OX=83333 GN=sdhA PE=1 SV=1	P0AC41	sdhA	64 kDa	29	15	8	6	11	7	3	2
3-oxoacyl-[acyl-carrier-protein] synthase 1 OS=Escherichia coli (strain K12) OX=83333 GN=fabB PE=1 SV=1	P0A953	fabB	43 kDa	28	13	0	0	0	0	0	0
30S ribosomal protein S4 OS=Escherichia coli (strain K12) OX=83333 GN=rpsD PE=1 SV=2	P0A7V8	rpsD	23 kDa	27	10	28	11	26	10	21	9
Glycerol dehydrogenase OS=Escherichia coli (strain K12) OX=83333 GN=gldA PE=1 SV=1	P0A9S5	gldA	39 kDa	27	12	0	0	3	2	0	0
50S ribosomal protein L28 OS=Escherichia coli (strain K12) OX=83333 GN=rpmB PE=1 SV=2	P0A7M2	rpmB	9 kDa	26	5	25	5	22	4	15	4
50S ribosomal protein L15 OS=Escherichia coli (strain K12) OX=83333 GN=rplO PE=1 SV=1	P02413	rplO	15 kDa	26	9	23	9	24	10	27	11
50S ribosomal protein L7/L12 OS=Escherichia coli (strain K12) OX=83333 GN=rplL PE=1 SV=2	P0A7K2	rplL	12 kDa	25	9	41	10	28	8	31	9
30S ribosomal protein S7 OS=Escherichia coli (strain K12) OX=83333 GN=rpsG PE=1 SV=3	P02359	rpsG	20 kDa	25	12	22	10	25	13	23	12
50S ribosomal protein L22 OS=Escherichia coli (strain K12) OX=83333 GN=rplV PE=1 SV=1	P61175	rplV	12 kDa	24	10	29	10	25	9	26	9
Magnesium transport protein CorA OS=Escherichia coli (strain K12) OX=83333 GN=corA PE=1 SV=1	P0ABI4	corA	37 kDa	24	10	6	4	5	3	0	0
50S ribosomal protein L9 OS=Escherichia coli (strain K12) OX=83333 GN=rplI PE=1 SV=1	P0A7R1	rplI	16 kDa	23	10	36	13	31	12	33	12
UDP-galactopyranose mutase OS=Escherichia coli (strain K12) OX=83333 GN=glf PE=1 SV=1	P37747	glf	43 kDa	23	12	0	0	0	0	0	0
Uncharacterized protein YbjN OS=Escherichia coli (strain K12) OX=83333 GN=ybjN PE=1 SV=1	P0AAY6	ybjN	18 kDa	23	4	0	0	0	0	0	0
30S ribosomal protein S3 OS=Escherichia coli (strain K12) OX=83333 GN=rpsC PE=1 SV=2	P0A7V3	rpsC	26 kDa	22	10	28	12	25	11	25	12
Cluster of D-tagatose-1,6-bisphosphate aldolase subunit GatZ OS=Escherichia coli (strain K12) OX=83333 GN=gatZ PE=1 SV=1 (P0C8J8)	P0C8J8 [2]	gatZ	47 kDa	22	12	10	6	6	4	9	5
Formate acetyltransferase 1 OS=Escherichia coli (strain K12) OX=83333 GN=pflB PE=1 SV=2	P09373	pflB	85 kDa	21	14	5	4	3	2	0	0
Catabolite repressor/activator OS=Escherichia coli (strain K12) OX=83333 GN=cra PE=1 SV=1	P0ACP1	cra	38 kDa	21	11	0	0	0	0	0	0
50S ribosomal protein L3 OS=Escherichia coli (strain K12) OX=83333 GN=rplC PE=1 SV=1	P60438	rplC	22 kDa	20	9	24	11	17	7	20	9
D-alanyl-D-alanine carboxypeptidase DacA OS=Escherichia coli (strain K12) OX=83333 GN=dacA PE=1 SV=1	P0AEB2	dacA	44 kDa	20	12	21	12	26	15	5	3
Beta-1,6-galactofuranosyltransferase WbbI OS=Escherichia coli (strain K12) OX=83333 GN=wbbI PE=1 SV=1	P37749	wbbI	38 kDa	20	9	15	8	9	7	3	2
50S ribosomal protein L13 OS=Escherichia coli (strain K12) OX=83333 GN=rplM PE=1 SV=1	P0AA10	rplM	16 kDa	19	9	25	11	20	10	17	8
Glycerol kinase OS=Escherichia coli (strain K12) OX=83333 GN=glpK PE=1 SV=2	P0A6F3	glpK	56 kDa	19	13	0	0	0	0	0	0
PTS system glucose-specific EIICB component OS=Escherichia coli (strain K12) OX=83333 GN=ptsG PE=1 SV=1	P69786	ptsG	51 kDa	18	8	23	10	14	8	3	2
Galactitol 1-phosphate 5-dehydrogenase OS=Escherichia coli (strain K12) OX=83333 GN=gatD PE=1 SV=1	P0A9S3	gatD	37 kDa	18	9	4	2	0	0	2	2
Succinate--CoA ligase [ADP-forming] subunit beta OS=Escherichia coli (strain K12) OX=83333 GN=sucC PE=1 SV=1	P0A836	sucC	41 kDa	18	10	0	0	0	0	0	0
Membrane protein insertase YidC OS=Escherichia coli (strain K12) OX=83333 GN=yidC PE=1 SV=2	P25714	yidC	62 kDa	17	10	28	13	21	10	5	3
Ribose-phosphate pyrophosphokinase OS=Escherichia coli (strain K12) OX=83333 GN=prs PE=1 SV=2	P0A717	prs	34 kDa	17	9	15	8	11	7	11	6
30S ribosomal protein S10 OS=Escherichia coli (strain K12) OX=83333 GN=rpsJ PE=1 SV=1	P0A7R5	rpsJ	12 kDa	17	6	12	5	10	5	10	5
2-oxoglutarate dehydrogenase E1 component OS=Escherichia coli (strain K12) OX=83333 GN=sucA PE=1 SV=1	P0AFG3	sucA	105 kDa	17	10	0	0	0	0	0	0
Bacterial non-heme ferritin OS=Escherichia coli (strain K12) OX=83333 GN=ftnA PE=1 SV=1	P0A998	ftnA	19 kDa	17	8	0	0	0	0	0	0
50S ribosomal protein L1 OS=Escherichia coli (strain K12) OX=83333 GN=rplA PE=1 SV=2	P0A7L0	rplA	25 kDa	16	8	26	11	23	10	16	9
Enolase OS=Escherichia coli (strain K12) OX=83333 GN=eno PE=1 SV=2	P0A6P9	eno	46 kDa	16	9	22	10	13	8	6	4
50S ribosomal protein L19 OS=Escherichia coli (strain K12) OX=83333 GN=rplS PE=1 SV=2	P0A7K6	rplS	13 kDa	16	7	16	7	16	6	17	8
Truncated inactive ribonuclease PH OS=Escherichia coli (strain K12) OX=83333 GN=rph PE=1 SV=1	P0CG19	rph	24 kDa	16	6	0	0	0	0	0	0
50S ribosomal protein L24 OS=Escherichia coli (strain K12) OX=83333 GN=rplX PE=1 SV=2	P60624	rplX	11 kDa	15	7	17	7	14	7	18	8
50S ribosomal protein L10 OS=Escherichia coli (strain K12) OX=83333 GN=rplJ PE=1 SV=2	P0A7J3	rplJ	18 kDa	15	8	16	8	12	6	15	7
Outer membrane protein assembly factor BamB OS=Escherichia coli (strain K12) OX=83333 GN=bamB PE=1 SV=1	P77774	bamB	42 kDa	15	9	15	9	16	8	3	2
Protein-export protein SecB OS=Escherichia coli (strain K12) OX=83333 GN=secB PE=1 SV=1	P0AG86	secB	17 kDa	15	5	0	0	0	0	0	0
Elongation factor 4 OS=Escherichia coli (strain K12) OX=83333 GN=lepA PE=1 SV=1	P60785	lepA	67 kDa	14	9	33	17	0	0	0	0
ATP-dependent lipid A-core flippase OS=Escherichia coli (strain K12) OX=83333 GN=msbA PE=1 SV=1	P60752	msbA	64 kDa	14	10	14	10	15	8	0	0
30S ribosomal protein S14 OS=Escherichia coli (strain K12) OX=83333 GN=rpsN PE=1 SV=2	P0AG59	rpsN	12 kDa	14	5	11	5	10	4	9	4
D-tagatose-1,6-bisphosphate aldolase subunit GatY OS=Escherichia coli (strain K12) OX=83333 GN=gatY PE=1 SV=1	P0C8J6	gatY	31 kDa	14	6	0	0	0	0	0	0
Putative Lon protease homolog OS=Escherichia coli (strain K12) OX=83333 GN=ycbZ PE=3 SV=1	P75867	ycbZ	66 kDa	14	9	0	0	0	0	0	0
Small heat shock protein IbpA OS=Escherichia coli (strain K12) OX=83333 GN=ibpA PE=1 SV=1	P0C054	ibpA	16 kDa	14	6	0	0	3	2	0	0
Cytochrome bo(3) ubiquinol oxidase subunit 2 OS=Escherichia coli (strain K12) OX=83333 GN=cyoA PE=1 SV=1	P0ABJ1	cyoA	35 kDa	13	6	20	7	10	5	2	2
50S ribosomal protein L11 OS=Escherichia coli (strain K12) OX=83333 GN=rplK PE=1 SV=2	P0A7J7	rplK	15 kDa	13	4	16	4	14	4	15	4
50S ribosomal protein L17 OS=Escherichia coli (strain K12) OX=83333 GN=rplQ PE=1 SV=1	P0AG44	rplQ	14 kDa	13	5	16	6	14	5	7	4
Putative glycosyltransferase WbbK OS=Escherichia coli (strain K12) OX=83333 GN=wbbK PE=4 SV=1	P37751	wbbK	43 kDa	13	8	3	2	5	5	0	0
Anaerobic glycerol-3-phosphate dehydrogenase subunit A OS=Escherichia coli (strain K12) OX=83333 GN=glpA PE=1 SV=1	P0A9C0	glpA	59 kDa	13	8	0	0	0	0	0	0
D-amino acid dehydrogenase OS=Escherichia coli (strain K12) OX=83333 GN=dadA PE=1 SV=1	P0A6J5	dadA	48 kDa	13	9	0	0	0	0	0	0
Cytochrome bd-I ubiquinol oxidase subunit 1 OS=Escherichia coli (strain K12) OX=83333 GN=cydA PE=1 SV=1	P0ABJ9	cydA	58 kDa	12	7	32	13	21	11	12	6
Outer membrane protein A OS=Escherichia coli (strain K12) OX=83333 GN=ompA PE=1 SV=1	P0A910	ompA	37 kDa	12	6	20	9	6	4	0	0
PTS system trehalose-specific EIIBC component OS=Escherichia coli (strain K12) OX=83333 GN=treB PE=1 SV=4	P36672	treB	51 kDa	12	7	20	8	18	8	8	4
Fumarate reductase flavoprotein subunit OS=Escherichia coli (strain K12) OX=83333 GN=frdA PE=1 SV=3	P00363	frdA	66 kDa	12	7	16	10	14	8	10	6
50S ribosomal protein L14 OS=Escherichia coli (strain K12) OX=83333 GN=rplN PE=1 SV=1	P0ADY3	rplN	14 kDa	12	5	13	4	12	5	9	4
Dual-specificity RNA methyltransferase RlmN OS=Escherichia coli (strain K12) OX=83333 GN=rlmN PE=1 SV=1	P36979	rlmN	43 kDa	12	7	0	0	0	0	0	0
Glutamine synthetase OS=Escherichia coli (strain K12) OX=83333 GN=glnA PE=1 SV=2	P0A9C5	glnA	52 kDa	12	6	0	0	0	0	0	0
Oligopeptide transport ATP-binding protein OppF OS=Escherichia coli (strain K12) OX=83333 GN=oppF PE=3 SV=1	P77737	oppF	37 kDa	12	7	0	0	0	0	0	0
Phosphate import ATP-binding protein PstB OS=Escherichia coli (strain K12) OX=83333 GN=pstB PE=1 SV=2	P0AAH0	pstB	29 kDa	12	6	0	0	0	0	0	0
ATP synthase subunit alpha OS=Escherichia coli (strain K12) OX=83333 GN=atpA PE=1 SV=1	P0ABB0	atpA	55 kDa	11	8	30	17	9	6	0	0
Protein DcrB OS=Escherichia coli (strain K12) OX=83333 GN=dcrB PE=3 SV=1	P0AEE1	dcrB	20 kDa	11	6	14	6	10	5	3	2
Protein translocase subunit SecF OS=Escherichia coli (strain K12) OX=83333 GN=secF PE=1 SV=1	P0AG93	secF	35 kDa	11	5	13	4	4	3	0	0
Uncharacterized protein YibN OS=Escherichia coli (strain K12) OX=83333 GN=yibN PE=1 SV=1	P0AG27	yibN	16 kDa	11	6	13	6	9	5	4	3
30S ribosomal protein S21 OS=Escherichia coli (strain K12) OX=83333 GN=rpsU PE=1 SV=2	P68679	rpsU	9 kDa	11	6	12	6	11	6	11	6
Putative acyl-CoA thioester hydrolase YbhC OS=Escherichia coli (strain K12) OX=83333 GN=ybhC PE=1 SV=2	P46130	ybhC	46 kDa	11	7	12	7	4	3	0	0
Protein YdgA OS=Escherichia coli (strain K12) OX=83333 GN=ydgA PE=1 SV=1	P77804	ydgA	55 kDa	11	8	11	7	8	5	4	3
Selenide, water dikinase OS=Escherichia coli (strain K12) OX=83333 GN=selD PE=1 SV=1	P16456	selD	37 kDa	11	7	3	2	0	0	0	0
Lipopolysaccharide export system ATP-binding protein LptB OS=Escherichia coli (strain K12) OX=83333 GN=lptB PE=1 SV=2	P0A9V1	lptB	27 kDa	11	6	2	2	0	0	0	0
Metalloprotease TldD OS=Escherichia coli (strain K12) OX=83333 GN=tldD PE=1 SV=1	P0AGG8	tldD	51 kDa	11	7	0	0	0	0	0	0
Protease 7 OS=Escherichia coli (strain K12) OX=83333 GN=ompT PE=1 SV=1	P09169	ompT	36 kDa	11	6	0	0	0	0	0	0
Thiamine-monophosphate kinase OS=Escherichia coli (strain K12) OX=83333 GN=thiL PE=1 SV=1	P0AGG0	thiL	35 kDa	11	6	0	0	0	0	0	0
Uncharacterized ABC transporter ATP-binding protein YadG OS=Escherichia coli (strain K12) OX=83333 GN=yadG PE=1 SV=1	P36879	yadG	35 kDa	11	6	0	0	0	0	0	0
50S ribosomal protein L29 OS=Escherichia coli (strain K12) OX=83333 GN=rpmC PE=1 SV=1	P0A7M6	rpmC	7 kDa	10	3	14	3	9	3	12	3
Outer membrane protein assembly factor BamD OS=Escherichia coli (strain K12) OX=83333 GN=bamD PE=1 SV=1	P0AC02	bamD	28 kDa	10	7	14	9	10	6	0	0
30S ribosomal protein S20 OS=Escherichia coli (strain K12) OX=83333 GN=rpsT PE=1 SV=2	P0A7U7	rpsT	10 kDa	10	4	13	6	14	6	12	4
30S ribosomal protein S9 OS=Escherichia coli (strain K12) OX=83333 GN=rpsI PE=1 SV=2	P0A7X3	rpsI	15 kDa	10	5	12	5	11	5	11	5
50S ribosomal protein L18 OS=Escherichia coli (strain K12) OX=83333 GN=rplR PE=1 SV=1	P0C018	rplR	13 kDa	10	6	12	7	11	7	8	5
Chaperedoxin OS=Escherichia coli (strain K12) OX=83333 GN=cnoX PE=1 SV=2	P77395	cnoX	32 kDa	10	6	0	0	0	0	0	0
L-lactate dehydrogenase OS=Escherichia coli (strain K12) OX=83333 GN=lldD PE=1 SV=1	P33232	lldD	43 kDa	10	7	0	0	3	2	0	0
Phosphoribosylformylglycinamidine cyclo-ligase OS=Escherichia coli (strain K12) OX=83333 GN=purM PE=1 SV=3	P08178	purM	37 kDa	10	6	0	0	0	0	0	0
NADH-quinone oxidoreductase subunit B OS=Escherichia coli (strain K12) OX=83333 GN=nuoB PE=1 SV=1	P0AFC7	nuoB	25 kDa	9	5	14	6	7	5	2	2
Translation initiation factor IF-3 OS=Escherichia coli (strain K12) OX=83333 GN=infC PE=1 SV=1	P0A707	infC	21 kDa	9	6	14	6	18	7	14	7
50S ribosomal protein L16 OS=Escherichia coli (strain K12) OX=83333 GN=rplP PE=1 SV=1	P0ADY7	rplP	15 kDa	9	4	13	5	13	4	10	3
50S ribosomal protein L21 OS=Escherichia coli (strain K12) OX=83333 GN=rplU PE=1 SV=1	P0AG48	rplU	12 kDa	9	5	13	6	7	3	10	3
Modulator of FtsH protease HflK OS=Escherichia coli (strain K12) OX=83333 GN=hflK PE=1 SV=1	P0ABC7	hflK	46 kDa	9	5	13	7	11	6	4	3
Outer membrane protein assembly factor BamC OS=Escherichia coli (strain K12) OX=83333 GN=bamC PE=1 SV=1	P0A903	bamC	37 kDa	9	5	13	8	11	6	0	0
30S ribosomal protein S16 OS=Escherichia coli (strain K12) OX=83333 GN=rpsP PE=1 SV=1	P0A7T3	rpsP	9 kDa	9	5	11	5	9	4	11	5
Uncharacterized protein YbjX OS=Escherichia coli (strain K12) OX=83333 GN=ybjX PE=4 SV=1	P75829	ybjX	38 kDa	9	6	11	8	5	3	3	2
30S ribosomal protein S6 OS=Escherichia coli (strain K12) OX=83333 GN=rpsF PE=1 SV=1	P02358	rpsF	16 kDa	9	6	7	5	6	5	6	4
Spermidine/putrescine import ATP-binding protein PotA OS=Escherichia coli (strain K12) OX=83333 GN=potA PE=1 SV=1	P69874	potA	43 kDa	9	6	7	4	7	4	0	0
DNA-directed RNA polymerase subunit omega OS=Escherichia coli (strain K12) OX=83333 GN=rpoZ PE=1 SV=1	P0A800	rpoZ	10 kDa	9	5	5	4	6	4	2	2
Tryptophanase OS=Escherichia coli (strain K12) OX=83333 GN=tnaA PE=1 SV=1	P0A853	tnaA	53 kDa	9	6	5	4	0	0	3	3
33 kDa chaperonin OS=Escherichia coli (strain K12) OX=83333 GN=hslO PE=1 SV=1	P0A6Y5	hslO	33 kDa	9	5	0	0	0	0	0	0
3-hydroxyacyl-[acyl-carrier-protein] dehydratase FabZ OS=Escherichia coli (strain K12) OX=83333 GN=fabZ PE=1 SV=1	P0A6Q6	fabZ	17 kDa	9	5	0	0	0	0	0	0
Diguanylate cyclase DgcP OS=Escherichia coli (strain K12) OX=83333 GN=dgcP PE=1 SV=2	P76245	dgcP	39 kDa	9	6	0	0	0	0	0	0
PTS system galactitol-specific EIIA component OS=Escherichia coli (strain K12) OX=83333 GN=gatA PE=1 SV=1	P69828	gatA	17 kDa	9	4	0	0	0	0	0	0
Pyridoxal phosphate phosphatase YbhA OS=Escherichia coli (strain K12) OX=83333 GN=ybhA PE=1 SV=3	P21829	ybhA	30 kDa	9	6	0	0	0	0	0	0
UDP-3-O-acyl-N-acetylglucosamine deacetylase OS=Escherichia coli (strain K12) OX=83333 GN=lpxC PE=1 SV=1	P0A725	lpxC	34 kDa	9	6	0	0	0	0	0	0
Dihydrolipoyl dehydrogenase OS=Escherichia coli (strain K12) OX=83333 GN=lpdA PE=1 SV=2	P0A9P0	lpdA	51 kDa	8	6	80	26	10	6	6	4
50S ribosomal protein L20 OS=Escherichia coli (strain K12) OX=83333 GN=rplT PE=1 SV=2	P0A7L3	rplT	13 kDa	8	5	18	7	13	5	9	5
30S ribosomal protein S13 OS=Escherichia coli (strain K12) OX=83333 GN=rpsM PE=1 SV=2	P0A7S9	rpsM	13 kDa	8	3	12	6	11	5	9	4
Glycerol-3-phosphate transporter OS=Escherichia coli (strain K12) OX=83333 GN=glpT PE=1 SV=1	P08194	glpT	50 kDa	8	5	12	6	4	3	4	3
Ancillary SecYEG translocon subunit OS=Escherichia coli (strain K12) OX=83333 GN=yfgM PE=1 SV=1	P76576	yfgM	22 kDa	8	6	9	5	9	5	3	2
50S ribosomal protein L27 OS=Escherichia coli (strain K12) OX=83333 GN=rpmA PE=1 SV=2	P0A7L8	rpmA	9 kDa	8	3	7	3	9	4	8	4
LPS-assembly protein LptD OS=Escherichia coli (strain K12) OX=83333 GN=lptD PE=1 SV=2	P31554	lptD	90 kDa	8	6	4	2	0	0	0	0
Acetyl-coenzyme A carboxylase carboxyl transferase subunit beta OS=Escherichia coli (strain K12) OX=83333 GN=accD PE=1 SV=1	P0A9Q5	accD	33 kDa	8	4	0	0	0	0	0	0
N-acetylneuraminate lyase OS=Escherichia coli (strain K12) OX=83333 GN=nanA PE=1 SV=2	P0A6L4	nanA	33 kDa	8	6	0	0	0	0	0	0
Peptide chain release factor RF2 OS=Escherichia coli (strain K12) OX=83333 GN=prfB PE=1 SV=3	P07012	prfB	41 kDa	8	4	0	0	0	0	0	0
Trigger factor OS=Escherichia coli (strain K12) OX=83333 GN=tig PE=1 SV=1	P0A850	tig	48 kDa	8	6	0	0	0	0	0	0
Chain length determinant protein OS=Escherichia coli (strain K12) OX=83333 GN=wzzB PE=1 SV=2	P76372	wzzB	36 kDa	7	3	49	19	18	9	3	2
NADH-quinone oxidoreductase subunit G OS=Escherichia coli (strain K12) OX=83333 GN=nuoG PE=1 SV=4	P33602	nuoG	100 kDa	7	6	43	25	11	8	0	0
Cytoskeleton protein RodZ OS=Escherichia coli (strain K12) OX=83333 GN=rodZ PE=1 SV=2	P27434	rodZ	36 kDa	7	4	14	8	8	5	0	0
50S ribosomal protein L6 OS=Escherichia coli (strain K12) OX=83333 GN=rplF PE=1 SV=2	P0AG55	rplF	19 kDa	7	4	12	6	12	7	8	4
Penicillin-binding protein activator LpoA OS=Escherichia coli (strain K12) OX=83333 GN=lpoA PE=1 SV=1	P45464	lpoA	73 kDa	7	4	12	9	8	6	0	0
Respiratory nitrate reductase 1 beta chain OS=Escherichia coli (strain K12) OX=83333 GN=narH PE=1 SV=3	P11349	narH	58 kDa	7	5	12	7	3	2	4	3
Ribosomal large subunit pseudouridine synthase B OS=Escherichia coli (strain K12) OX=83333 GN=rluB PE=1 SV=2	P37765	rluB	33 kDa	7	5	11	7	8	5	8	5
Ubiquinone/menaquinone biosynthesis C-methyltransferase UbiE OS=Escherichia coli (strain K12) OX=83333 GN=ubiE PE=1 SV=1	P0A887	ubiE	28 kDa	7	4	11	8	4	3	0	0
30S ribosomal protein S11 OS=Escherichia coli (strain K12) OX=83333 GN=rpsK PE=1 SV=2	P0A7R9	rpsK	14 kDa	7	4	9	4	8	4	12	5
30S ribosomal protein S12 OS=Escherichia coli (strain K12) OX=83333 GN=rpsL PE=1 SV=2	P0A7S3	rpsL	14 kDa	7	4	8	3	7	4	7	3
30S ribosomal protein S19 OS=Escherichia coli (strain K12) OX=83333 GN=rpsS PE=1 SV=2	P0A7U3	rpsS	10 kDa	7	3	8	3	6	3	5	3
Sialic acid transporter NanT OS=Escherichia coli (strain K12) OX=83333 GN=nanT PE=1 SV=2	P41036	nanT	54 kDa	7	3	7	3	0	0	0	0
Uncharacterized lipoprotein YajG OS=Escherichia coli (strain K12) OX=83333 GN=yajG PE=3 SV=1	P0ADA5	yajG	21 kDa	7	4	7	4	5	3	3	2
dTDP-4-dehydrorhamnose 3,5-epimerase OS=Escherichia coli (strain K12) OX=83333 GN=rfbC PE=1 SV=1	P37745	rfbC	21 kDa	7	4	0	0	0	0	0	0
Energy-dependent translational throttle protein EttA OS=Escherichia coli (strain K12) OX=83333 GN=ettA PE=1 SV=2	P0A9W3	ettA	62 kDa	7	5	0	0	0	0	0	0
Glyceraldehyde-3-phosphate dehydrogenase A OS=Escherichia coli (strain K12) OX=83333 GN=gapA PE=1 SV=2	P0A9B2	gapA	36 kDa	7	5	0	0	0	0	0	0
HTH-type transcriptional regulator HexR OS=Escherichia coli (strain K12) OX=83333 GN=hexR PE=3 SV=2	P46118	hexR	32 kDa	7	4	0	0	0	0	0	0
HTH-type transcriptional regulator MalT OS=Escherichia coli (strain K12) OX=83333 GN=malT PE=1 SV=2	P06993	malT	103 kDa	7	4	0	0	0	0	0	0
Proline--tRNA ligase OS=Escherichia coli (strain K12) OX=83333 GN=proS PE=1 SV=4	P16659	proS	64 kDa	7	6	0	0	0	0	0	0
Ribosomal protein S12 methylthiotransferase RimO OS=Escherichia coli (strain K12) OX=83333 GN=rimO PE=1 SV=1	P0AEI4	rimO	50 kDa	7	5	0	0	0	0	0	0
Septum site-determining protein MinD OS=Escherichia coli (strain K12) OX=83333 GN=minD PE=1 SV=2	P0AEZ3	minD	30 kDa	7	4	0	0	0	0	0	0
Threonine--tRNA ligase OS=Escherichia coli (strain K12) OX=83333 GN=thrS PE=1 SV=1	P0A8M3	thrS	74 kDa	7	4	0	0	0	0	0	0
Hydrogenase-2 large chain OS=Escherichia coli (strain K12) OX=83333 GN=hybC PE=1 SV=2	P0ACE0	hybC	62 kDa	6	5	29	15	4	4	0	0
Cell division protein DamX OS=Escherichia coli (strain K12) OX=83333 GN=damX PE=1 SV=2	P11557	damX	46 kDa	6	4	19	12	12	6	3	2
Uncharacterized protein YiaF OS=Escherichia coli (strain K12) OX=83333 GN=yiaF PE=4 SV=2	P0ADK0	yiaF	26 kDa	6	4	13	8	8	4	4	3
NADH-quinone oxidoreductase subunit A OS=Escherichia coli (strain K12) OX=83333 GN=nuoA PE=3 SV=1	P0AFC3	nuoA	16 kDa	6	3	8	3	4	3	3	2
Serine transporter OS=Escherichia coli (strain K12) OX=83333 GN=sdaC PE=1 SV=1	P0AAD6	sdaC	47 kDa	6	2	8	2	6	2	2	2
30S ribosomal protein S8 OS=Escherichia coli (strain K12) OX=83333 GN=rpsH PE=1 SV=2	P0A7W7	rpsH	14 kDa	6	3	7	3	5	3	0	0
Uncharacterized protein YgiM OS=Escherichia coli (strain K12) OX=83333 GN=ygiM PE=3 SV=1	P0ADT8	ygiM	23 kDa	6	3	7	4	0	0	0	0
1-acyl-sn-glycerol-3-phosphate acyltransferase OS=Escherichia coli (strain K12) OX=83333 GN=plsC PE=1 SV=1	P26647	plsC	27 kDa	6	4	5	3	2	2	0	0
Putative lipopolysaccharide biosynthesis O-acetyl transferase WbbJ OS=Escherichia coli (strain K12) OX=83333 GN=wbbJ PE=3 SV=2	P37750	wbbJ	22 kDa	6	4	3	2	4	2	0	0
Transcription termination factor Rho OS=Escherichia coli (strain K12) OX=83333 GN=rho PE=1 SV=1	P0AG30	rho	47 kDa	6	3	2	2	0	0	0	0
Dye-decolorizing peroxidase YfeX OS=Escherichia coli (strain K12) OX=83333 GN=yfeX PE=1 SV=2	P76536	yfeX	33 kDa	6	5	0	0	0	0	0	0
S-adenosylmethionine synthase OS=Escherichia coli (strain K12) OX=83333 GN=metK PE=1 SV=2	P0A817	metK	42 kDa	6	4	0	0	0	0	0	0
Small heat shock protein IbpB OS=Escherichia coli (strain K12) OX=83333 GN=ibpB PE=1 SV=1	P0C058	ibpB	16 kDa	6	3	0	0	0	0	0	0
Uridine kinase OS=Escherichia coli (strain K12) OX=83333 GN=udk PE=3 SV=1	P0A8F4	udk	24 kDa	6	3	0	0	0	0	0	0
NADH-quinone oxidoreductase subunit I OS=Escherichia coli (strain K12) OX=83333 GN=nuoI PE=1 SV=1	P0AFD6	nuoI	21 kDa	5	3	19	7	4	3	2	2
PTS system fructose-specific EIIB'BC component OS=Escherichia coli (strain K12) OX=83333 GN=fruA PE=1 SV=1	P20966	fruA	58 kDa	5	4	17	8	6	3	0	0
Constitutive ornithine decarboxylase OS=Escherichia coli (strain K12) OX=83333 GN=speC PE=1 SV=2	P21169	speC	79 kDa	5	3	15	10	8	4	0	0
NAD(P) transhydrogenase subunit beta OS=Escherichia coli (strain K12) OX=83333 GN=pntB PE=1 SV=1	P0AB67	pntB	49 kDa	5	4	15	7	7	4	0	0
Arabinose-proton symporter OS=Escherichia coli (strain K12) OX=83333 GN=araE PE=1 SV=1	P0AE24	araE	52 kDa	5	3	13	6	10	5	0	0
Protein HemX OS=Escherichia coli (strain K12) OX=83333 GN=hemX PE=1 SV=1	P09127	hemX	43 kDa	5	3	12	8	5	3	0	0
Zinc/cadmium/lead-transporting P-type ATPase OS=Escherichia coli (strain K12) OX=83333 GN=zntA PE=1 SV=1	P37617	zntA	77 kDa	5	3	9	6	3	2	0	0
30S ribosomal protein S18 OS=Escherichia coli (strain K12) OX=83333 GN=rpsR PE=1 SV=2	P0A7T7	rpsR	9 kDa	5	3	7	4	6	3	7	4
PTS system N-acetylglucosamine-specific EIICBA component OS=Escherichia coli (strain K12) OX=83333 GN=nagE PE=1 SV=1	P09323	nagE	68 kDa	5	3	7	4	4	2	4	3
50S ribosomal protein L33 OS=Escherichia coli (strain K12) OX=83333 GN=rpmG PE=1 SV=2	P0A7N9	rpmG	6 kDa	5	2	5	2	6	2	8	2
Penicillin-binding protein 1A OS=Escherichia coli (strain K12) OX=83333 GN=mrcA PE=1 SV=1	P02918	mrcA	94 kDa	5	5	2	2	0	0	0	0
Prophage bactoprenol glucosyl transferase homolog OS=Escherichia coli (strain K12) OX=83333 GN=yfdH PE=1 SV=1	P77293	yfdH	35 kDa	5	3	2	2	0	0	0	0
5-methylcytosine-specific restriction enzyme B OS=Escherichia coli (strain K12) OX=83333 GN=mcrB PE=1 SV=3	P15005	mcrB	53 kDa	5	4	0	0	0	0	0	0
ATP-dependent protease ATPase subunit HslU OS=Escherichia coli (strain K12) OX=83333 GN=hslU PE=1 SV=1	P0A6H5	hslU	50 kDa	5	4	0	0	0	0	0	0
Cell division ATP-binding protein FtsE OS=Escherichia coli (strain K12) OX=83333 GN=ftsE PE=1 SV=1	P0A9R7	ftsE	24 kDa	5	4	0	0	0	0	0	0
Glycerol-3-phosphate acyltransferase OS=Escherichia coli (strain K12) OX=83333 GN=plsB PE=1 SV=2	P0A7A7	plsB	91 kDa	5	3	0	0	3	2	0	0
Intermembrane phospholipid transport system ATP-binding protein MlaF OS=Escherichia coli (strain K12) OX=83333 GN=mlaF PE=1 SV=1	P63386	mlaF	29 kDa	5	4	0	0	0	0	0	0
Lactaldehyde dehydrogenase OS=Escherichia coli (strain K12) OX=83333 GN=aldA PE=1 SV=2	P25553	aldA	52 kDa	5	4	0	0	0	0	0	0
Maltoporin OS=Escherichia coli (strain K12) OX=83333 GN=lamB PE=1 SV=1	P02943	lamB	50 kDa	5	3	0	0	0	0	0	0
Outer membrane protein W OS=Escherichia coli (strain K12) OX=83333 GN=ompW PE=1 SV=1	P0A915	ompW	23 kDa	5	3	0	0	0	0	0	0
Ribonucleotide monophosphatase NagD OS=Escherichia coli (strain K12) OX=83333 GN=nagD PE=1 SV=1	P0AF24	nagD	27 kDa	5	3	0	0	0	0	0	0
NAD(P) transhydrogenase subunit alpha OS=Escherichia coli (strain K12) OX=83333 GN=pntA PE=1 SV=2	P07001	pntA	55 kDa	4	3	37	15	7	5	0	0
Multidrug efflux pump subunit AcrA OS=Escherichia coli (strain K12) OX=83333 GN=acrA PE=1 SV=1	P0AE06	acrA	42 kDa	4	3	22	13	12	8	0	0
Toxin-antitoxin biofilm protein TabA OS=Escherichia coli (strain K12) OX=83333 GN=tabA PE=1 SV=1	P0AF96	tabA	17 kDa	4	2	12	5	14	5	5	3
DNA-binding protein H-NS OS=Escherichia coli (strain K12) OX=83333 GN=hns PE=1 SV=2	P0ACF8	hns	16 kDa	4	3	10	5	9	5	3	2
Cytochrome bo(3) ubiquinol oxidase subunit 1 OS=Escherichia coli (strain K12) OX=83333 GN=cyoB PE=1 SV=1	P0ABI8	cyoB	74 kDa	4	3	7	2	4	2	0	0
Membrane-bound lytic murein transglycosylase A OS=Escherichia coli (strain K12) OX=83333 GN=mltA PE=1 SV=1	P0A935	mltA	40 kDa	4	3	7	4	0	0	0	0
PTS system galactitol-specific EIIC component OS=Escherichia coli (strain K12) OX=83333 GN=gatC PE=1 SV=1	P69831	gatC	48 kDa	4	2	7	4	3	2	4	2
Maltose/maltodextrin import ATP-binding protein MalK OS=Escherichia coli (strain K12) OX=83333 GN=malK PE=1 SV=1	P68187	malK	41 kDa	4	3	6	3	0	0	0	0
Uncharacterized protein YraP OS=Escherichia coli (strain K12) OX=83333 GN=yraP PE=1 SV=1	P64596	yraP	20 kDa	4	2	6	3	3	2	0	0
Tol-Pal system protein TolQ OS=Escherichia coli (strain K12) OX=83333 GN=tolQ PE=1 SV=1	P0ABU9	tolQ	26 kDa	4	3	5	4	3	2	0	0
Chromosome partition protein MukB OS=Escherichia coli (strain K12) OX=83333 GN=mukB PE=1 SV=2	P22523	mukB	170 kDa	4	3	4	4	0	0	0	0
Nucleoside-specific channel-forming protein Tsx OS=Escherichia coli (strain K12) OX=83333 GN=tsx PE=1 SV=1	P0A927	tsx	34 kDa	4	2	4	2	0	0	0	0
Protein-export membrane protein SecG OS=Escherichia coli (strain K12) OX=83333 GN=secG PE=1 SV=1	P0AG99	secG	11 kDa	4	2	4	2	4	2	4	2
L-serine dehydratase 2 OS=Escherichia coli (strain K12) OX=83333 GN=sdaB PE=2 SV=2	P30744	sdaB	49 kDa	4	2	3	2	3	2	0	0
UDP-N-acetylglucosamine--N-acetylmuramyl-(pentapeptide) pyrophosphoryl-undecaprenol N-acetylglucosamine transferase OS=Escherichia coli (strain K12) OX=83333 GN=murG PE=1 SV=3	P17443	murG	38 kDa	4	2	2	2	2	2	0	0
3-hydroxydecanoyl-[acyl-carrier-protein] dehydratase OS=Escherichia coli (strain K12) OX=83333 GN=fabA PE=1 SV=2	P0A6Q3	fabA	19 kDa	4	2	0	0	0	0	0	0
50S ribosomal subunit assembly factor BipA OS=Escherichia coli (strain K12) OX=83333 GN=bipA PE=1 SV=1	P0DTT0	bipA	67 kDa	4	2	0	0	0	0	0	0
Alkyl hydroperoxide reductase C OS=Escherichia coli (strain K12) OX=83333 GN=ahpC PE=1 SV=2	P0AE08	ahpC	21 kDa	4	2	0	0	0	0	0	0
Iron-sulfur cluster insertion protein ErpA OS=Escherichia coli (strain K12) OX=83333 GN=erpA PE=1 SV=1	P0ACC3	erpA	12 kDa	4	3	0	0	0	0	0	0
Magnesium-transporting ATPase, P-type 1 OS=Escherichia coli (strain K12) OX=83333 GN=mgtA PE=1 SV=1	P0ABB8	mgtA	99 kDa	4	3	0	0	0	0	0	0
Nitrate/nitrite response regulator protein NarP OS=Escherichia coli (strain K12) OX=83333 GN=narP PE=3 SV=1	P31802	narP	24 kDa	4	3	0	0	0	0	0	0
NTE family protein RssA OS=Escherichia coli (strain K12) OX=83333 GN=rssA PE=3 SV=2	P0AFR0	rssA	33 kDa	4	3	0	0	0	0	0	0
Single-stranded DNA-binding protein OS=Escherichia coli (strain K12) OX=83333 GN=ssb PE=1 SV=2	P0AGE0	ssb	19 kDa	4	2	0	0	0	0	0	0
tRNA-2-methylthio-N(6)-dimethylallyladenosine synthase OS=Escherichia coli (strain K12) OX=83333 GN=miaB PE=1 SV=1	P0AEI1	miaB	54 kDa	4	4	0	0	0	0	0	0
Uncharacterized HTH-type transcriptional regulator YdcI OS=Escherichia coli (strain K12) OX=83333 GN=ydcI PE=3 SV=2	P77171	ydcI	33 kDa	4	3	0	0	0	0	0	0
UPF0162 protein YchA OS=Escherichia coli (strain K12) OX=83333 GN=ychA PE=3 SV=1	P0AGM5	ychA	31 kDa	4	3	0	0	0	0	0	0
Inner membrane protein YhcB OS=Escherichia coli (strain K12) OX=83333 GN=yhcB PE=1 SV=2	P0ADW3	yhcB	15 kDa	3	2	14	6	10	6	0	0
PTS system mannose-specific EIIAB component OS=Escherichia coli (strain K12) OX=83333 GN=manX PE=1 SV=2	P69797	manX	35 kDa	3	3	12	8	0	0	6	4
Fumarate reductase iron-sulfur subunit OS=Escherichia coli (strain K12) OX=83333 GN=frdB PE=1 SV=2	P0AC47	frdB	27 kDa	3	2	11	6	6	3	4	2
ATP-dependent RNA helicase SrmB OS=Escherichia coli (strain K12) OX=83333 GN=srmB PE=1 SV=1	P21507	srmB	50 kDa	3	3	10	6	0	0	6	5
50S ribosomal protein L25 OS=Escherichia coli (strain K12) OX=83333 GN=rplY PE=1 SV=1	P68919	rplY	11 kDa	3	2	9	4	7	3	0	0
Protein translocase subunit SecY OS=Escherichia coli (strain K12) OX=83333 GN=secY PE=1 SV=1	P0AGA2	secY	49 kDa	3	2	7	3	5	3	3	2
Lipoyl synthase OS=Escherichia coli (strain K12) OX=83333 GN=lipA PE=1 SV=1	P60716	lipA	36 kDa	3	2	6	3	0	0	0	0
Cluster of Nitrate/nitrite transporter NarK OS=Escherichia coli (strain K12) OX=83333 GN=narK PE=1 SV=2 (P10903)	P10903 [2]	narK	50 kDa	3	2	5	3	4	2	0	0
Low-affinity inorganic phosphate transporter 1 OS=Escherichia coli (strain K12) OX=83333 GN=pitA PE=1 SV=1	P0AFJ7	pitA	53 kDa	3	2	5	3	5	3	0	0
Uncharacterized lipoprotein YedD OS=Escherichia coli (strain K12) OX=83333 GN=yedD PE=3 SV=1	P31063	yedD	15 kDa	3	2	5	3	3	2	0	0
50S ribosomal protein L23 OS=Escherichia coli (strain K12) OX=83333 GN=rplW PE=1 SV=1	P0ADZ0	rplW	11 kDa	3	2	4	2	3	2	3	2
Acyl carrier protein OS=Escherichia coli (strain K12) OX=83333 GN=acpP PE=1 SV=2	P0A6A8	acpP	9 kDa	3	2	4	2	4	2	4	2
Oligopeptide transport system permease protein OppB OS=Escherichia coli (strain K12) OX=83333 GN=oppB PE=1 SV=1	P0AFH2	oppB	33 kDa	3	2	4	2	0	0	0	0
Sec-independent protein translocase protein TatA OS=Escherichia coli (strain K12) OX=83333 GN=tatA PE=1 SV=1	P69428	tatA	10 kDa	3	2	3	2	0	0	0	0
50S ribosomal protein L34 OS=Escherichia coli (strain K12) OX=83333 GN=rpmH PE=1 SV=1	P0A7P5	rpmH	5 kDa	3	2	0	0	0	0	0	0
Aerobic C4-dicarboxylate transport protein OS=Escherichia coli (strain K12) OX=83333 GN=dctA PE=1 SV=1	P0A830	dctA	45 kDa	3	2	0	0	3	2	0	0
Alanine racemase, catabolic OS=Escherichia coli (strain K12) OX=83333 GN=dadX PE=2 SV=2	P29012	dadX	39 kDa	3	2	0	0	0	0	0	0
Bifunctional protein HldE OS=Escherichia coli (strain K12) OX=83333 GN=hldE PE=1 SV=1	P76658	hldE	51 kDa	3	3	0	0	0	0	0	0
Cell division topological specificity factor OS=Escherichia coli (strain K12) OX=83333 GN=minE PE=1 SV=1	P0A734	minE	10 kDa	3	2	0	0	0	0	0	0
Chromosomal replication initiator protein DnaA OS=Escherichia coli (strain K12) OX=83333 GN=dnaA PE=1 SV=2	P03004	dnaA	53 kDa	3	2	0	0	0	0	0	0
High frequency lysogenization protein HflD OS=Escherichia coli (strain K12) OX=83333 GN=hflD PE=1 SV=1	P25746	hflD	23 kDa	3	3	0	0	0	0	0	0
Lipoprotein-releasing system ATP-binding protein LolD OS=Escherichia coli (strain K12) OX=83333 GN=lolD PE=1 SV=2	P75957	lolD	25 kDa	3	2	0	0	0	0	0	0
Low-affinity putrescine importer PlaP OS=Escherichia coli (strain K12) OX=83333 GN=plaP PE=1 SV=1	P0AA47	plaP	50 kDa	3	2	0	0	0	0	0	0
Phenylalanine--tRNA ligase alpha subunit OS=Escherichia coli (strain K12) OX=83333 GN=pheS PE=1 SV=2	P08312	pheS	37 kDa	3	2	0	0	0	0	0	0
P-loop guanosine triphosphatase YjiA OS=Escherichia coli (strain K12) OX=83333 GN=yjiA PE=1 SV=3	P24203	yjiA	36 kDa	3	2	0	0	0	0	0	0
Ribosomal protein S12 methylthiotransferase accessory factor YcaO OS=Escherichia coli (strain K12) OX=83333 GN=ycaO PE=1 SV=2	P75838	ycaO	66 kDa	3	3	0	0	0	0	0	0
Soluble pyridine nucleotide transhydrogenase OS=Escherichia coli (strain K12) OX=83333 GN=sthA PE=1 SV=5	P27306	sthA	52 kDa	3	3	0	0	0	0	0	0
UPF0250 protein YbeD OS=Escherichia coli (strain K12) OX=83333 GN=ybeD PE=1 SV=1	P0A8J4	ybeD	10 kDa	3	2	0	0	0	0	0	0
Aldehyde-alcohol dehydrogenase OS=Escherichia coli (strain K12) OX=83333 GN=adhE PE=1 SV=2	P0A9Q7	adhE	96 kDa	2	2	23	14	17	13	5	4
PTS system mannitol-specific EIICBA component OS=Escherichia coli (strain K12) OX=83333 GN=mtlA PE=1 SV=1	P00550	mtlA	68 kDa	2	2	19	10	7	5	0	0
D-alanyl-D-alanine carboxypeptidase DacC OS=Escherichia coli (strain K12) OX=83333 GN=dacC PE=1 SV=2	P08506	dacC	44 kDa	2	2	7	4	2	2	0	0
PTS system mannose-specific EIID component OS=Escherichia coli (strain K12) OX=83333 GN=manZ PE=1 SV=2	P69805	manZ	31 kDa	2	2	4	2	3	2	2	2
Signal peptidase I OS=Escherichia coli (strain K12) OX=83333 GN=lepB PE=1 SV=2	P00803	lepB	36 kDa	2	2	4	3	3	2	0	0
Sec-independent protein translocase protein TatB OS=Escherichia coli (strain K12) OX=83333 GN=tatB PE=1 SV=1	P69425	tatB	18 kDa	2	2	3	3	0	0	0	0
Succinate dehydrogenase iron-sulfur subunit OS=Escherichia coli (strain K12) OX=83333 GN=sdhB PE=1 SV=1	P07014	sdhB	27 kDa	2	2	2	2	0	0	0	0
Aconitate hydratase B OS=Escherichia coli (strain K12) OX=83333 GN=acnB PE=1 SV=3	P36683	acnB	94 kDa	2	2	0	0	0	0	0	0
ATP-binding/permease protein CydD OS=Escherichia coli (strain K12) OX=83333 GN=cydD PE=1 SV=3	P29018	cydD	65 kDa	2	2	0	0	0	0	0	0
Citrate synthase OS=Escherichia coli (strain K12) OX=83333 GN=gltA PE=1 SV=1	P0ABH7	gltA	48 kDa	2	2	0	0	0	0	0	0
Exu regulon transcriptional regulator OS=Escherichia coli (strain K12) OX=83333 GN=exuR PE=4 SV=1	P0ACL2	exuR	30 kDa	2	2	0	0	0	0	0	0
Formate dehydrogenase-O major subunit OS=Escherichia coli (strain K12) OX=83333 GN=fdoG PE=1 SV=5	P32176	fdoG	113 kDa	2	2	0	0	0	0	0	0
Glucose-6-phosphate 1-dehydrogenase OS=Escherichia coli (strain K12) OX=83333 GN=zwf PE=1 SV=1	P0AC53	zwf	56 kDa	2	2	0	0	0	0	0	0
Glutamate-1-semialdehyde 2,1-aminomutase OS=Escherichia coli (strain K12) OX=83333 GN=hemL PE=1 SV=2	P23893	hemL	45 kDa	2	2	0	0	0	0	0	0
Long-chain fatty acid transport protein OS=Escherichia coli (strain K12) OX=83333 GN=fadL PE=1 SV=5	P10384	fadL	49 kDa	2	2	0	0	0	0	0	0
Oligopeptide transport ATP-binding protein OppD OS=Escherichia coli (strain K12) OX=83333 GN=oppD PE=1 SV=2	P76027	oppD	37 kDa	2	2	0	0	0	0	0	0
Phosphoribosylformylglycinamidine synthase OS=Escherichia coli (strain K12) OX=83333 GN=purL PE=1 SV=3	P15254	purL	141 kDa	2	2	0	0	0	0	0	0
Phosphotransferase RcsD OS=Escherichia coli (strain K12) OX=83333 GN=rcsD PE=1 SV=3	P39838	rcsD	100 kDa	2	2	0	0	0	0	0	0
Uncharacterized chaperone protein YegD OS=Escherichia coli (strain K12) OX=83333 GN=yegD PE=3 SV=2	P36928	yegD	49 kDa	2	2	0	0	0	0	0	0
Uncharacterized metal-dependent hydrolase YcfH OS=Escherichia coli (strain K12) OX=83333 GN=ycfH PE=1 SV=1	P0AFQ7	ycfH	30 kDa	2	2	0	0	0	0	0	0
Uncharacterized oxidoreductase YjhC OS=Escherichia coli (strain K12) OX=83333 GN=yjhC PE=1 SV=2	P39353	yjhC	41 kDa	2	2	0	0	0	0	0	0
Uncharacterized protein YigI OS=Escherichia coli (strain K12) OX=83333 GN=yigI PE=4 SV=1	P0ADP2	yigI	17 kDa	2	2	0	0	0	0	0	0
Dihydrolipoyllysine-residue acetyltransferase component of pyruvate dehydrogenase complex OS=Escherichia coli (strain K12) OX=83333 GN=aceF PE=1 SV=3	P06959	aceF	66 kDa	0	0	112	43	11	8	3	3
Allantoate amidohydrolase OS=Escherichia coli (strain K12) OX=83333 GN=allC PE=1 SV=1	P77425	allC	46 kDa	0	0	48	20	0	0	0	0
Uncharacterized protein YqeB OS=Escherichia coli (strain K12) OX=83333 GN=yqeB PE=4 SV=1	Q46808	yqeB	58 kDa	0	0	35	18	0	0	0	0
NADH-quinone oxidoreductase subunit F OS=Escherichia coli (strain K12) OX=83333 GN=nuoF PE=1 SV=3	P31979	nuoF	49 kDa	0	0	26	11	5	3	0	0
Phosphoethanolamine transferase EptC OS=Escherichia coli (strain K12) OX=83333 GN=eptC PE=1 SV=1	P0CB39	eptC	67 kDa	0	0	22	12	0	0	0	0
ECA polysaccharide chain length modulation protein OS=Escherichia coli (strain K12) OX=83333 GN=wzzE PE=1 SV=2	P0AG00	wzzE	39 kDa	0	0	19	8	2	2	0	0
Multidrug efflux pump subunit AcrB OS=Escherichia coli (strain K12) OX=83333 GN=acrB PE=1 SV=1	P31224	acrB	114 kDa	0	0	19	12	0	0	0	0
Outer-membrane lipoprotein LolB OS=Escherichia coli (strain K12) OX=83333 GN=lolB PE=1 SV=1	P61320	lolB	24 kDa	0	0	18	9	0	0	0	0
PTS system glucitol/sorbitol-specific EIIB component OS=Escherichia coli (strain K12) OX=83333 GN=srlE PE=1 SV=1	P56580	srlE	33 kDa	0	0	18	9	0	0	0	0
Protein HemY OS=Escherichia coli (strain K12) OX=83333 GN=hemY PE=1 SV=1	P0ACB7	hemY	45 kDa	0	0	14	8	5	3	0	0
Anaerobic C4-dicarboxylate transporter DcuA OS=Escherichia coli (strain K12) OX=83333 GN=dcuA PE=1 SV=1	P0ABN5	dcuA	46 kDa	0	0	13	5	4	3	0	0
Co-chaperone protein DjlA OS=Escherichia coli (strain K12) OX=83333 GN=djlA PE=1 SV=1	P31680	djlA	31 kDa	0	0	12	6	0	0	0	0
Major outer membrane lipoprotein Lpp OS=Escherichia coli (strain K12) OX=83333 GN=lpp PE=1 SV=1	P69776	lpp	8 kDa	0	0	11	3	8	3	6	2
Peptidoglycan D,D-transpeptidase MrdA OS=Escherichia coli (strain K12) OX=83333 GN=mrdA PE=1 SV=1	P0AD65	mrdA	71 kDa	0	0	11	7	0	0	0	0
Multidrug export protein EmrA OS=Escherichia coli (strain K12) OX=83333 GN=emrA PE=1 SV=2	P27303	emrA	43 kDa	0	0	10	9	0	0	0	0
Uncharacterized HTH-type transcriptional regulator YdjF OS=Escherichia coli (strain K12) OX=83333 GN=ydjF PE=1 SV=1	P77721	ydjF	28 kDa	0	0	10	6	0	0	0	0
Dimethyl sulfoxide reductase DmsA OS=Escherichia coli (strain K12) OX=83333 GN=dmsA PE=1 SV=2	P18775	dmsA	90 kDa	0	0	9	6	2	2	2	2
Hydrogenase-2 operon protein HybA OS=Escherichia coli (strain K12) OX=83333 GN=hybA PE=3 SV=1	P0AAJ8	hybA	36 kDa	0	0	9	5	0	0	0	0
NADH-quinone oxidoreductase subunit E OS=Escherichia coli (strain K12) OX=83333 GN=nuoE PE=1 SV=1	P0AFD1	nuoE	19 kDa	0	0	9	4	0	0	0	0
Cell division protein FtsN OS=Escherichia coli (strain K12) OX=83333 GN=ftsN PE=1 SV=3	P29131	ftsN	36 kDa	0	0	8	6	0	0	0	0
Outer membrane lipoprotein SlyB OS=Escherichia coli (strain K12) OX=83333 GN=slyB PE=2 SV=1	P0A905	slyB	16 kDa	0	0	8	4	0	0	0	0
Uncharacterized tRNA/rRNA methyltransferase YfiF OS=Escherichia coli (strain K12) OX=83333 GN=yfiF PE=1 SV=1	P0AGJ5	yfiF	38 kDa	0	0	8	5	7	5	4	2
50S ribosomal protein L32 OS=Escherichia coli (strain K12) OX=83333 GN=rpmF PE=1 SV=2	P0A7N4	rpmF	6 kDa	0	0	7	4	7	4	6	3
Inner membrane protein YejM OS=Escherichia coli (strain K12) OX=83333 GN=yejM PE=1 SV=1	P0AD27	yejM	67 kDa	0	0	7	6	0	0	0	0
Sec translocon accessory complex subunit YajC OS=Escherichia coli (strain K12) OX=83333 GN=yajC PE=1 SV=1	P0ADZ7	yajC	12 kDa	0	0	7	4	3	2	0	0
Thioredoxin 1 OS=Escherichia coli (strain K12) OX=83333 GN=trxA PE=1 SV=2	P0AA25	trxA	12 kDa	0	0	7	4	0	0	4	3
Anaerobic dimethyl sulfoxide reductase chain B OS=Escherichia coli (strain K12) OX=83333 GN=dmsB PE=1 SV=4	P18776	dmsB	23 kDa	0	0	6	3	0	0	0	0
ATP-dependent RNA helicase RhlB OS=Escherichia coli (strain K12) OX=83333 GN=rhlB PE=1 SV=2	P0A8J8	rhlB	47 kDa	0	0	6	4	0	0	0	0
Multiphosphoryl transfer protein OS=Escherichia coli (strain K12) OX=83333 GN=fruB PE=1 SV=1	P69811	fruB	40 kDa	0	0	6	5	0	0	0	0
Probable lipoprotein YiaD OS=Escherichia coli (strain K12) OX=83333 GN=yiaD PE=1 SV=2	P37665	yiaD	22 kDa	0	0	6	3	0	0	0	0
3-deoxy-D-manno-octulosonic acid transferase OS=Escherichia coli (strain K12) OX=83333 GN=waaA PE=1 SV=1	P0AC75	waaA	47 kDa	0	0	5	4	0	0	0	0
Cytochrome bd-I ubiquinol oxidase subunit 2 OS=Escherichia coli (strain K12) OX=83333 GN=cydB PE=1 SV=1	P0ABK2	cydB	42 kDa	0	0	5	2	0	0	0	0
Glucans biosynthesis glucosyltransferase H OS=Escherichia coli (strain K12) OX=83333 GN=mdoH PE=1 SV=1	P62517	mdoH	97 kDa	0	0	5	3	0	0	0	0
Penicillin-binding protein activator LpoB OS=Escherichia coli (strain K12) OX=83333 GN=lpoB PE=1 SV=1	P0AB38	lpoB	23 kDa	0	0	5	3	4	3	0	0
ATP synthase subunit delta OS=Escherichia coli (strain K12) OX=83333 GN=atpH PE=1 SV=1	P0ABA4	atpH	19 kDa	0	0	4	3	0	0	0	0
Autonomous glycyl radical cofactor OS=Escherichia coli (strain K12) OX=83333 GN=grcA PE=1 SV=1	P68066	grcA	14 kDa	0	0	4	2	8	5	7	4
C4-dicarboxylic acid transporter DauA OS=Escherichia coli (strain K12) OX=83333 GN=dauA PE=1 SV=2	P0AFR2	dauA	59 kDa	0	0	4	3	0	0	0	0
Cytochrome c-type biogenesis protein CcmE OS=Escherichia coli (strain K12) OX=83333 GN=ccmE PE=1 SV=1	P69490	ccmE	18 kDa	0	0	4	2	0	0	0	0
Dihydrolipoyllysine-residue succinyltransferase component of 2-oxoglutarate dehydrogenase complex OS=Escherichia coli (strain K12) OX=83333 GN=sucB PE=1 SV=2	P0AFG6	sucB	44 kDa	0	0	4	2	4	3	3	2
Endo-type membrane-bound lytic murein transglycosylase A OS=Escherichia coli (strain K12) OX=83333 GN=emtA PE=1 SV=1	P0C960	emtA	22 kDa	0	0	4	3	0	0	0	0
Ferredoxin-type protein NapH OS=Escherichia coli (strain K12) OX=83333 GN=napH PE=1 SV=1	P33934	napH	32 kDa	0	0	4	2	0	0	0	0
Guanine/hypoxanthine permease GhxP OS=Escherichia coli (strain K12) OX=83333 GN=ghxP PE=1 SV=1	P0AF52	ghxP	46 kDa	0	0	4	2	0	0	0	0
L-cystine transporter TcyP OS=Escherichia coli (strain K12) OX=83333 GN=tcyP PE=1 SV=1	P77529	tcyP	49 kDa	0	0	4	2	6	3	0	0
Modulator of FtsH protease HflC OS=Escherichia coli (strain K12) OX=83333 GN=hflC PE=1 SV=1	P0ABC3	hflC	38 kDa	0	0	4	3	3	3	0	0
Murein hydrolase activator NlpD OS=Escherichia coli (strain K12) OX=83333 GN=nlpD PE=1 SV=1	P0ADA3	nlpD	40 kDa	0	0	4	2	5	3	0	0
Outer membrane lipoprotein RcsF OS=Escherichia coli (strain K12) OX=83333 GN=rcsF PE=1 SV=1	P69411	rcsF	14 kDa	0	0	4	2	3	2	0	0
Peptidoglycan-associated lipoprotein OS=Escherichia coli (strain K12) OX=83333 GN=pal PE=1 SV=1	P0A912	pal	19 kDa	0	0	4	2	0	0	3	2
Signal recognition particle protein OS=Escherichia coli (strain K12) OX=83333 GN=ffh PE=1 SV=1	P0AGD7	ffh	50 kDa	0	0	4	3	0	0	0	0
Uncharacterized protein YhiI OS=Escherichia coli (strain K12) OX=83333 GN=yhiI PE=3 SV=1	P37626	yhiI	39 kDa	0	0	4	3	3	2	0	0
UPF0265 protein YeeX OS=Escherichia coli (strain K12) OX=83333 GN=yeeX PE=1 SV=1	P0A8M6	yeeX	13 kDa	0	0	4	2	0	0	0	0
UPF0381 protein YfcZ OS=Escherichia coli (strain K12) OX=83333 GN=yfcZ PE=3 SV=1	P0AD33	yfcZ	10 kDa	0	0	4	2	4	2	4	2
Zinc import ATP-binding protein ZnuC OS=Escherichia coli (strain K12) OX=83333 GN=znuC PE=1 SV=1	P0A9X1	znuC	28 kDa	0	0	4	2	0	0	0	0
Cell division protein ZipA OS=Escherichia coli (strain K12) OX=83333 GN=zipA PE=1 SV=3	P77173	zipA	36 kDa	0	0	3	2	0	0	0	0
Hydrogenase-2 small chain OS=Escherichia coli (strain K12) OX=83333 GN=hybO PE=1 SV=1	P69741	hybO	40 kDa	0	0	3	2	0	0	0	0
Ion-translocating oxidoreductase complex subunit C OS=Escherichia coli (strain K12) OX=83333 GN=rsxC PE=1 SV=1	P77611	rsxC	80 kDa	0	0	3	2	0	0	0	0
NADH-quinone oxidoreductase subunit H OS=Escherichia coli (strain K12) OX=83333 GN=nuoH PE=1 SV=1	P0AFD4	nuoH	36 kDa	0	0	3	2	0	0	0	0
Osmotically-inducible putative lipoprotein OsmE OS=Escherichia coli (strain K12) OX=83333 GN=osmE PE=2 SV=1	P0ADB1	osmE	12 kDa	0	0	3	2	0	0	0	0
Protein ElaB OS=Escherichia coli (strain K12) OX=83333 GN=elaB PE=1 SV=1	P0AEH5	elaB	11 kDa	0	0	3	2	0	0	0	0
Putative cation/proton antiporter YbaL OS=Escherichia coli (strain K12) OX=83333 GN=ybaL PE=1 SV=2	P39830	ybaL	59 kDa	0	0	3	2	0	0	0	0
Putative transport protein YbjL OS=Escherichia coli (strain K12) OX=83333 GN=ybjL PE=3 SV=1	P60869	ybjL	60 kDa	0	0	3	2	0	0	0	0
Uncharacterized protein YqjD OS=Escherichia coli (strain K12) OX=83333 GN=yqjD PE=1 SV=1	P64581	yqjD	11 kDa	0	0	3	2	3	2	0	0
30S ribosomal protein S15 OS=Escherichia coli (strain K12) OX=83333 GN=rpsO PE=1 SV=2	P0ADZ4	rpsO	10 kDa	0	0	2	2	0	0	0	0
Acyl-coenzyme A dehydrogenase OS=Escherichia coli (strain K12) OX=83333 GN=fadE PE=2 SV=2	Q47146	fadE	89 kDa	0	0	2	2	0	0	0	0
Aerobic respiration control sensor protein ArcB OS=Escherichia coli (strain K12) OX=83333 GN=arcB PE=1 SV=1	P0AEC3	arcB	88 kDa	0	0	2	2	0	0	7	5
Cell division protein DedD OS=Escherichia coli (strain K12) OX=83333 GN=dedD PE=3 SV=2	P09549	dedD	23 kDa	0	0	2	2	0	0	0	0
Cytochrome c-type biogenesis protein CcmF OS=Escherichia coli (strain K12) OX=83333 GN=ccmF PE=1 SV=1	P33927	ccmF	71 kDa	0	0	2	2	0	0	0	0
Low affinity potassium transport system protein kup OS=Escherichia coli (strain K12) OX=83333 GN=kup PE=3 SV=1	P63183	kup	69 kDa	0	0	2	2	0	0	0	0
Maltose/maltodextrin transport system permease protein MalF OS=Escherichia coli (strain K12) OX=83333 GN=malF PE=1 SV=1	P02916	malF	57 kDa	0	0	2	2	0	0	0	0
Probable HTH-type transcriptional regulator YhaJ OS=Escherichia coli (strain K12) OX=83333 GN=yhaJ PE=3 SV=1	P67660	yhaJ	33 kDa	0	0	2	2	0	0	0	0
Sensor protein BasS OS=Escherichia coli (strain K12) OX=83333 GN=basS PE=1 SV=1	P30844	basS	41 kDa	0	0	2	2	0	0	0	0
Uncharacterized lipoprotein YbjP OS=Escherichia coli (strain K12) OX=83333 GN=ybjP PE=1 SV=1	P75818	ybjP	19 kDa	0	0	2	2	0	0	0	0
Uncharacterized lipoprotein YdcL OS=Escherichia coli (strain K12) OX=83333 GN=ydcL PE=3 SV=1	P64451	ydcL	24 kDa	0	0	2	2	0	0	0	0
UPF0441 protein YgiB OS=Escherichia coli (strain K12) OX=83333 GN=ygiB PE=3 SV=2	P0ADT2	ygiB	23 kDa	0	0	2	2	0	0	0	0
50S ribosomal protein L31 OS=Escherichia coli (strain K12) OX=83333 GN=rpmE PE=1 SV=1	P0A7M9	rpmE	8 kDa	0	0	0	0	0	0	7	2
Anaerobic glycerol-3-phosphate dehydrogenase subunit C OS=Escherichia coli (strain K12) OX=83333 GN=glpC PE=1 SV=1	P0A996	glpC	44 kDa	0	0	0	0	0	0	0	0
ATP-dependent RNA helicase HrpA OS=Escherichia coli (strain K12) OX=83333 GN=hrpA PE=3 SV=3	P43329	hrpA	149 kDa	0	0	0	0	0	0	4	4
Cytosine deaminase OS=Escherichia coli (strain K12) OX=83333 GN=codA PE=1 SV=3	P25524	codA	48 kDa	0	0	0	0	0	0	3	2
Dihydroorotate dehydrogenase (quinone) OS=Escherichia coli (strain K12) OX=83333 GN=pyrD PE=1 SV=1	P0A7E1	pyrD	37 kDa	0	0	0	0	3	2	0	0
Endolytic peptidoglycan transglycosylase RlpA OS=Escherichia coli (strain K12) OX=83333 GN=rlpA PE=1 SV=1	P10100	rlpA	38 kDa	0	0	0	0	0	0	0	0
HTH-type transcriptional regulator TdcA OS=Escherichia coli (strain K12) OX=83333 GN=tdcA PE=3 SV=1	P0ACQ7	tdcA	35 kDa	0	0	0	0	0	0	0	0
Inner membrane protein YebE OS=Escherichia coli (strain K12) OX=83333 GN=yebE PE=1 SV=2	P33218	yebE	24 kDa	0	0	0	0	0	0	0	0
L-threonine dehydratase catabolic TdcB OS=Escherichia coli (strain K12) OX=83333 GN=tdcB PE=1 SV=1	P0AGF6	tdcB	35 kDa	0	0	0	0	0	0	0	0
Metalloprotease LoiP OS=Escherichia coli (strain K12) OX=83333 GN=loiP PE=1 SV=2	P25894	loiP	27 kDa	0	0	0	0	0	0	0	0
Outer membrane protein assembly factor BamE OS=Escherichia coli (strain K12) OX=83333 GN=bamE PE=1 SV=1	P0A937	bamE	12 kDa	0	0	0	0	0	0	0	0
PFL-like enzyme TdcE OS=Escherichia coli (strain K12) OX=83333 GN=tdcE PE=1 SV=2	P42632	tdcE	86 kDa	0	0	0	0	0	0	0	0
Probable dimethyl sulfoxide reductase chain YnfF OS=Escherichia coli (strain K12) OX=83333 GN=ynfF PE=1 SV=4	P77783	ynfF	90 kDa	0	0	0	0	0	0	0	0
Propionate kinase OS=Escherichia coli (strain K12) OX=83333 GN=tdcD PE=1 SV=3	P11868	tdcD	43 kDa	0	0	0	0	0	0	0	0
Protein GrpE OS=Escherichia coli (strain K12) OX=83333 GN=grpE PE=1 SV=1	P09372	grpE	22 kDa	0	0	0	0	0	0	0	0
Quinoprotein glucose dehydrogenase OS=Escherichia coli (strain K12) OX=83333 GN=gcd PE=1 SV=3	P15877	gcd	87 kDa	0	0	0	0	0	0	0	0
Respiratory nitrate reductase 1 gamma chain OS=Escherichia coli (strain K12) OX=83333 GN=narI PE=1 SV=1	P11350	narI	25 kDa	0	0	0	0	0	0	0	0
Stringent starvation protein B OS=Escherichia coli (strain K12) OX=83333 GN=sspB PE=1 SV=1	P0AFZ3	sspB	18 kDa	0	0	0	0	0	0	9	4
Threonine/serine transporter TdcC OS=Escherichia coli (strain K12) OX=83333 GN=tdcC PE=1 SV=1	P0AAD8	tdcC	49 kDa	0	0	0	0	0	0	0	0
Tol-Pal system protein TolB OS=Escherichia coli (strain K12) OX=83333 GN=tolB PE=1 SV=1	P0A855	tolB	46 kDa	0	0	0	0	0	0	0	0
Translation initiation factor IF-2 OS=Escherichia coli (strain K12) OX=83333 GN=infB PE=1 SV=1	P0A705	infB	97 kDa	0	0	0	0	3	2	0	0
Uncharacterized lipoprotein YbaY OS=Escherichia coli (strain K12) OX=83333 GN=ybaY PE=1 SV=1	P77717	ybaY	19 kDa	0	0	0	0	0	0	0	0
Uncharacterized protein YdjY OS=Escherichia coli (strain K12) OX=83333 GN=ydjY PE=3 SV=2	P76220	ydjY	24 kDa	0	0	0	0	0	0	0	0
Uncharacterized protein YfeY OS=Escherichia coli (strain K12) OX=83333 GN=yfeY PE=1 SV=1	P76537	yfeY	21 kDa	0	0	0	0	0	0	0	0
UPF0325 protein YaeH OS=Escherichia coli (strain K12) OX=83333 GN=yaeH PE=3 SV=1	P62768	yaeH	15 kDa	0	0	0	0	0	0	17	11

## Sheet: Table S3
Supplementary Table 3. Sequence of genes and primers used in this study
Identifier	description	Sequence (5'-3')
IF1	amyA locus homology F	tcggtgcaaaaatcggtgttaagtgcctatggcgatcagggcggctttgtgctggctccgcaggataacctcttttgaatctgaatgagtcgatggctcg
IF2	amyA locus homology F	tgtggatcgcccgacagcagagtgtgccgccgcgctggataaagcgccgttaccgacgccactgccgtaatgaaatctccccggcttgccgccggggatg
IF3	mazF	atggtaagccgatacgtacccgatatgggcgatctgatttgggttgattttgacccgacaaaaggtagcgagcaagctggacatcgtccagctgttgtcctgagtcctttcatgtacaacaacaaaacaggtatgtgtctgtgtgttccttgtacaacgcaatcaaaaggatatccgttcgaagttgttttatccggtcaggaacgtgatggcgtagcgttagctgatcaggtaaaaagtatcgcctggcgggcaagaggagcaacgaagaaaggaacagttgccccagaggaattacaactcattaaagccaaaattaacgtactgattgggtag
IF4	mazE	ATGATCCACAGTAGCGTAAAGCGTTGGGGAAATTCACCGGCGGTGCGGATCCCGGCTACGTTAATGCAGGCGCTCAATCTGAATATTGATGATGAAGTGAAGATTGACCTGGTGGATGGCAAATTAATTATTGAGCCAGTGCGTAAAGAGCCCGTATTTACGCTTGCTGAACTGGTCAACGACATCACGCCGGAAAACCTCCACGAGAATATCGACTGGGGAGAGCCGAAAGATAAGGAAGTCTGGTGA
IF5	mazF(recorded)	ATGGTTTCGCGTTACGTGCCAGATATGGGCGATCTGATCTGGGTTGACTTTGACCCCACAAAAGGTTCCGAGCAAGCTGGACACCGCCCTGCGGTCGTTCTGTCTCCGTTCATGTATAACAACAAGACGGGGATGTGTTTGTGTGTTCCCTGTACGACCCAGTCAAAAGGTTACCCCTTTGAGGTCGTGCTTAGCGGACAAGAGCGCGATGGGGTAGCTTTGGCAGACCAGGTGAAATCCATTGCATGGCGCGCCCGTGGTGCGACTAAAAAGGGGACTGTGGCACCAGAAGAACTTCAACTTATCAAGGCGAAGATCAATGTCTTGATCGGTTAG
IF6	mazF ECOR27	atgaagcgtgattatattcctgatgccggtgatattgtatggatggattttaatccgcaagccgggcatgaacaagcgggccatagaccagctttagtgttaagtcctgcggtatataacggcagaatagggctgttgttgtgctgccctatgacaacgaaaataaaaggttatccattcgaggtgcggaacggagaggggagtgctgtactcgctgaccaggtgaaaagtcttgattggcgtgaacggggggccgtaaagaaaggtaaagtgtctgcggctgtgttagctgaagtcaggtctaaattaaaagtattgattggatag
IF7	chpB	atgGTAAAGAAAAGTGAATTTGAACGGGGAGACATTGTGCTGGTTGGCTTTGATCCAGCAAGCGGCCATGAACAGCAAGGTGCTGGTCGACCTGCGCTTGTGCTCTCCGTTCAAGCCTTTAATCAACTGGGAATGACGCTGGTGGCCCCCATTACGCAGGGCGGAAATTTTGCCCGTTATGCCGGATTTAGCGTTCCTTTACATTGCGAAGAAGGCGATGTGCACGGCGTGGTGCTGGTGAATCAGGTGCGGATGATGGATCTACACGCCCGGCTGGCAAAGCGTATTGGTCTGGCTGCGGATGAGGTGGTGGAAGAGGCGTTATTACGCTTGCAGGCGGTGGTGGAAtag
IF8	relE	atgGCGTATTTTCTGGATTTTGACGAGCGGGCACTAAAGGAATGGCGAAAGCTGGGCTCGACGGTACGTGAACAGTTGAAAAAGAAGCTGGTTGAAGTACTTGAGTCACCCCGGATTGAAGCAAACAAGCTCCGTGGTATGCCTGATTGTTACAAGATTAAGCTCCGGTCTTCAGGCTATCGCCTTGTATACCAGGTTATAGACGAGAAAGTTGTCGTTTTCGTGATTTCTGTTGGGAAAAGAGAACGCTCGGAAGTATATAGCGAGGCGGTCAAACGCATTCTCtga
IF9	hok	atgaaactaccacgaagttcccttgtctggtgtgtgttgatcgtgtgtctcacactgttgatattcacttatctgacacgaaaatcgctgtgcgagattcgttacagagacggacacagggaggtggcggctttcatggcttacgaatccggtaagtag
IF10	pKVS45-Ptet-BCD-random nt	GGGCCCAAGTTCACTTAAAAAGGAGATCAACAATGAAAGCAATTTTCGTACTGAAACATCTTAATCCTGCTGAGGAAAGTTTCTAAgctTATGNNBNNBNNBNNBNNBNNBNNBNNBNNBNNBNNBNNBNNBNNBNNBNNBNNBNNBNNBNNBNNBNNBNNBNNBNNBNNBNNBNNBNNBNNBNNBNNBNNBNNBNNBNNBNNBNNBNNBNNBNNBNNBNNBNNBNNBNNBNNBNNBNNBNNBTAATAA
IF11	ramF	ATGGGTGCTCCTCTGAATTATAGTAACCGTTTTAGGTACCACCGTTTGTTGCTTGTCAGGCCGTGGAACAGGTCTCTTGCGATGCGGGAGTCTGTCCTTAATCCGTCTACGTCTGCGACTATTTATTTTAAGAAGACTTTCCGCAGCAGGTGGTGA
IF12	ramF(recoded)	ATGGGGGCACCGTTGAACTATAGCAATCGCTTCCGTTATCATCGCCTGTTGTTGGTCCGTCCCTGGAACCGCTCACTGGCTATGCGCGAATCCGTCTTAAATCCCAGCACATCAGCTACTATTTATTTCAAGAAGACCTTTCGTTCTCGTTGGTGA
IF13	ramF scrambled	ATGAGGACTAGGTTCGAGTCTCGTTGGCTTAATGCGTTTGTCAGCCGGATGTATTGGTACCACTCTAAGCCGACTCCGAGGAGGTTGAACCTTCCTCGTAACACGCTGTTGTCTTATAGTCTTATTGGTGCTGCGCGCTCTAATAAGTTTGTCTGA
IF14	linearize-pKVS45-F	gtatggagaaacctaggtgctcagtatctctatcac
IF15	linearize-pKVS45-R	ccgatggtagtgtggggtctcc
IF16	linearize-pIF-Pvan-F	ctagtatttcccctctttctctagtattaaac
IF17	linearize-pIF-Pvan-R	ctcggtaccaaattccagaaaagag
IF18	linearize-pBAD-Para-F	gagctcaatccctcctgaattcg
IF19	linearize-pBAD-Para-R	aagcttggctgttttggcgg
